# Supplementary material for: A new lanthanum(III) complex containing acetyl­acetone and 1H-imidazole
Source: Acta Crystallogr E Crystallogr Commun. 2017 Oct 20;73(Pt 11):1739–42. doi: 10.1107/S205698901701461X (PMC5683503; doi:10.1107/S205698901701461X)
Supplement: Supplementary file 1 [file e-73-01739-sup1.cif]

##############################################################################
#                                                                            #
# This CIF contains the data in a paper accepted for publication in          #
# Acta Crystallographica Section E. It conforms to the requirements of       #
# Notes for Authors for Acta Crystallographica Section E, and has been       #
# peer reviewed under the auspices of the IUCr Commission on Journals.       #
#                                                                            #
# Full details of the Crystallographic Information File format               #
# are given in the paper "The Crystallographic Information File (CIF):       #
# a New Standard Archive File for Crystallography" by S. R. Hall, F. H.      #
# Allen and I. D. Brown [Acta Cryst. (1991), A47, 655-685].                  #
#                                                                            #
# The current version of the core CIF dictionary is obtainable from          #
# ftp://ftp.iucr.org/pub/cif_core.dic.                                       #
#                                                                            #
# Software is freely available for graphical display of the structure(s)     #
# in this CIF. For information consult the CIF software page                 #
# http://www.iucr.org/resources/cif/software.                                #
#                                                                            #
# This file may be used for bona fide research purposes within the           #
# scientific community so long as proper attribution is given to the journal # 
# article from which it was obtained.                                        #
#                                                                            #
##############################################################################
data_global
_audit_creation_method     'WinGX routine CIF_UPDATE'
_audit_conform_dict_name     cif_core.dic
_audit_conform_dict_version     2.4.3
_journal_data_validation_number     ?
_journal_date_recd_electronic     2017-08-08
_journal_date_accepted     2017-10-10
_journal_name_full     'Acta Crystallographica, Section E'
_journal_year     2017
_journal_volume     73
_journal_issue     11
_journal_page_first     1739
_journal_page_last     1742
_journal_paper_category     GM
_journal_paper_doi     10.1107/S205698901701461X
_journal_coeditor_code     VN2131
_publ_contact_author_name
;
Mineo Sato
;
_publ_contact_author_address
;
Department of Applied Chemistry and Chemical Engineering
Faculty of Engineering
Niigata University
8050 Ikarashi 2-nocho
Niigata
Japan
;
_publ_contact_author_email     'msato@eng.niigata-u.ac.jp'
_publ_contact_author_fax     '+81-25-262-6768'
_publ_contact_author_phone     '+81-25-262-6768'
_publ_section_title
;
A new lanthanum(III) complex containing acetylacetone and 1<i>H</i>-imidazole
;
_publ_section_title_footnote     .
loop_
    _publ_author_name
    _publ_author_footnote
    _publ_author_address
    'Koizumi, Atsuya' .
;
Graduate School of Science and Technology
Niigata University
8050 Ikarashi 2-nocho
Niigata 950-2181
Japan
;
    'Hasegawa, Takuya' .
;
Department of Marine Resource Science
Faculity of Agriculture and Marine Science
Kochi University
200 Otsu
Monobe
Nankoku City
Kochi 783-8502
Japan
Kochi University
2-5-1 Akebono-cho
Kochi 780-8072
Japan
;
    'Itadani, Atsushi' .
;
Department of Human Sciences
Obihiro University of Agriculture and Veterinary Medicine
Inada-cho
Obihiro
Hokkaido 080-8555
Japan
;
    'Toda, Kenji' .
;
Graduate School of Science and Technology
Niigata University
8050 Ikarashi 2-nocho
Niigata 950-2181
Japan
;
    'Zhu, Taoyun' .
;
Nenjiang Senior High School
Nenjiang Heihe City
Heilongjiang Province 161400
People's Republic of China
;
    'Sato, Mineo' .
;
Department of Chemistry and Chemical Engineering
Faculty of Engineering
Niigata University
Ikarashi 2-no-cho
Niigata City 950-2181
Japan
;
_publ_section_synopsis
;
The title complex is coordinated by two acetylacetonate, one
1<i>H</i>-imidazole, one nitrate and one water ligand. The molecular plane of
the imidazole ligand is almost parallel to that of the nitrate anion.
;
data_I
_audit_creation_method     'WinGX routine CIF_UPDATE'
_audit_conform_dict_name     cif_core.dic
_audit_conform_dict_version     2.4.3
_chemical_name_systematic
;\
Diaqua(1<i>H</i>-imidazole-\k<i>N</i>^3^)(nitrato-\k^2^<i>O</i>,<i>O</i>')\
bis(4-oxopent-2-en-2-olato-\k^2^<i>O</i>,<i>O</i>')lanthanum(III)
;
_chemical_formula_moiety     'C13 H22 La N3 O9'
_chemical_formula_sum     'C13 H22 La N3 O9'
_chemical_formula_iupac     '[La (C5 H7 O2)2 (N O3) (C3 H4 N2) (H2 O)2]'
_chemical_formula_weight     503.24
_symmetry_cell_setting     monoclinic
_symmetry_space_group_name_H-M     'P 21/c'
_symmetry_space_group_name_Hall     '-P 2ybc'
loop_
    _symmetry_equiv_pos_as_xyz
    'x, y, z'
    '-x, y+1/2, -z+1/2'
    '-x, -y, -z'
    'x, -y-1/2, z-1/2'
_cell_length_a     9.8233(9)
_cell_length_b     12.4719(12)
_cell_length_c     16.4432(16)
_cell_angle_alpha     90
_cell_angle_beta     100.184(7)
_cell_angle_gamma     90
_cell_volume     1982.8(3)
_cell_formula_units_Z     4
_cell_measurement_reflns_used     19036
_cell_measurement_theta_min     3
_cell_measurement_theta_max     27.54
_cell_measurement_temperature     293(2)
_exptl_crystal_description     Prism
_exptl_crystal_colour     Colorless
_exptl_crystal_size_max     0.42
_exptl_crystal_size_mid     0.39
_exptl_crystal_size_min     0.12
_exptl_crystal_density_diffrn     1.686
_exptl_crystal_density_method     'not measured'
_exptl_crystal_F_000     1000
_exptl_absorpt_coefficient_mu     2.202
_exptl_absorpt_correction_type     multi-scan
_exptl_absorpt_process_details
;
(<i>REQAB</i>; Rigaku, 1998)
;
_shelx_estimated_absorpt_T_min     0.458
_shelx_estimated_absorpt_T_max     0.778
_exptl_absorpt_correction_T_min     0.456
_exptl_absorpt_correction_T_max     0.772
_exptl_special_details     ?
_diffrn_ambient_temperature     293(2)
_diffrn_radiation_type     MoK\a
_diffrn_radiation_wavelength     0.71073
_diffrn_radiation_monochromator     graphite
_diffrn_measurement_device_type     XTALAB-MINI
_diffrn_measurement_device     'quarter \C-circle diffractometer'
_diffrn_measurement_method     'phi or omega oscillation scans'
_diffrn_detector_area_resol_mean     10
_diffrn_reflns_number     19723
_diffrn_reflns_av_R_equivalents     0.0192
_diffrn_reflns_theta_min     3.001
_diffrn_reflns_theta_max     27.484
_diffrn_reflns_theta_full     25.242
_diffrn_measured_fraction_theta_max     0.998
_diffrn_measured_fraction_theta_full     0.997
_diffrn_reflns_limit_h_min     -12
_diffrn_reflns_limit_h_max     12
_diffrn_reflns_limit_k_min     -16
_diffrn_reflns_limit_k_max     16
_diffrn_reflns_limit_l_min     -21
_diffrn_reflns_limit_l_max     21
_diffrn_standards_number     0
_diffrn_standards_interval_count     .
_diffrn_standards_interval_time     .
_diffrn_standards_decay_%     ?
_refine_special_details     ?
_reflns_number_total     4543
_reflns_number_gt     4317
_reflns_threshold_expression     'I > 2\s(I)'
_refine_ls_structure_factor_coef     Fsqd
_refine_ls_matrix_type     full
_refine_ls_R_factor_all     0.0173
_refine_ls_R_factor_gt     0.016
_refine_ls_wR_factor_gt     0.0396
_refine_ls_wR_factor_ref     0.0402
_refine_ls_goodness_of_fit_ref     1.069
_refine_ls_restrained_S_all     1.069
_refine_ls_number_reflns     4543
_refine_ls_number_parameters     251
_refine_ls_number_restraints     0
_refine_ls_number_constraints     0
_refine_ls_hydrogen_treatment     mixed
_refine_ls_weighting_scheme     calc
_refine_ls_weighting_details
              'w=1/[\s^2^(Fo^2^)+(0.0179P)^2^+0.8453P] where P=(Fo^2^+2Fc^2^)/3'
_atom_sites_solution_hydrogens     mixed
_atom_sites_solution_primary     direct
_atom_sites_solution_secondary     difmap
_refine_ls_shift/su_max     0
_refine_ls_shift/su_mean     0
_refine_diff_density_max     0.512
_refine_diff_density_min     -0.536
_refine_ls_extinction_method     none
loop_
    _atom_type_symbol
    _atom_type_description
    _atom_type_scat_dispersion_real
    _atom_type_scat_dispersion_imag
    _atom_type_scat_source
    C C 0.0033 0.0016 'International Tables Vol C Tables 4.2.6.8 and 6.1.1.4'
    H H 0 0 'International Tables Vol C Tables 4.2.6.8 and 6.1.1.4'
    N N 0.0061 0.0033 'International Tables Vol C Tables 4.2.6.8 and 6.1.1.4'
    O O 0.0106 0.006 'International Tables Vol C Tables 4.2.6.8 and 6.1.1.4'
    La La -0.2871 2.4523 'International Tables Vol C Tables 4.2.6.8 and 6.1.1.4'
_computing_data_collection
;
CrystalClear (Rigaku/MSC, 2006)
;
_computing_cell_refinement
;
CrystalClear (Rigaku/MSC, 2006)
;
_computing_data_reduction
;
CrystalClear (Rigaku/MSC, 2006) and SORTAV (Blessing, 1995)
;
_computing_structure_solution
;
SHELXS2013 (Sheldrick, 2008)
;
_computing_structure_refinement
;
SHELXL2014 (Sheldrick, 2015)
;
_computing_molecular_graphics
;
ORTEP-3 for Windows (Farrugia, 2012)
;
_computing_publication_material
;
WinGX (Farrugia, 2012)
;
loop_
    _atom_site_type_symbol
    _atom_site_label
    _atom_site_fract_x
    _atom_site_fract_y
    _atom_site_fract_z
    _atom_site_U_iso_or_equiv
    _atom_site_adp_type
    _atom_site_calc_flag
    _atom_site_occupancy
    _atom_site_disorder_assembly
    _atom_site_disorder_group
    La La1 0.49302(2) 0.06987(2) 0.73872(2) 0.02341(4) Uani d 1 . .
    C C11 0.3206(3) -0.1406(2) 0.94575(16) 0.0675(7) Uani d 1 . .
    H H11A 0.2657 -0.1885 0.9076 0.101 Uiso calc 1 . .
    H H11B 0.272 -0.1238 0.9899 0.101 Uiso calc 1 . .
    H H11C 0.4071 -0.1742 0.9679 0.101 Uiso calc 1 . .
    C C12 0.3473(2) -0.03887(17) 0.90146(12) 0.0416(4) Uani d 1 . .
    O O12 0.40186(14) -0.05003(10) 0.83749(8) 0.0404(3) Uani d 1 . .
    C C13 0.3101(2) 0.05849(17) 0.93181(13) 0.0489(5) Uani d 1 . .
    H H13 0.2668 0.0566 0.9777 0.059 Uiso calc 1 . .
    C C14 0.33217(18) 0.15900(16) 0.89926(11) 0.0395(4) Uani d 1 . .
    O O14 0.38770(15) 0.17374(10) 0.83705(8) 0.0454(3) Uani d 1 . .
    C C15 0.2866(2) 0.2580(2) 0.93995(16) 0.0622(6) Uani d 1 . .
    H H15A 0.2468 0.3083 0.8983 0.093 Uiso calc 1 . .
    H H15B 0.3651 0.29 0.9745 0.093 Uiso calc 1 . .
    H H15C 0.2191 0.2386 0.973 0.093 Uiso calc 1 . .
    C C21 0.8806(3) 0.2748(2) 0.8716(2) 0.0910(11) Uani d 1 . .
    H H21A 0.8263 0.3193 0.9011 0.136 Uiso calc 1 . .
    H H21B 0.8983 0.3122 0.8235 0.136 Uiso calc 1 . .
    H H21C 0.9668 0.2578 0.9067 0.136 Uiso calc 1 . .
    C C22 0.80297(19) 0.17260(16) 0.84555(12) 0.0424(4) Uani d 1 . .
    O O22 0.67656(13) 0.18282(10) 0.81634(9) 0.0448(3) Uani d 1 . .
    C C23 0.8740(2) 0.07563(17) 0.85616(14) 0.0456(5) Uani d 1 . .
    H H23 0.9679 0.0784 0.878 0.055 Uiso calc 1 . .
    C C24 0.81648(19) -0.02525(16) 0.83686(12) 0.0425(4) Uani d 1 . .
    O O24 0.69227(13) -0.04257(11) 0.80450(9) 0.0446(3) Uani d 1 . .
    C C25 0.9079(3) -0.1227(2) 0.8548(2) 0.0856(10) Uani d 1 . .
    H H25A 0.8662 -0.1726 0.8875 0.128 Uiso calc 1 . .
    H H25B 0.9968 -0.1014 0.8847 0.128 Uiso calc 1 . .
    H H25C 0.919 -0.1561 0.8038 0.128 Uiso calc 1 . .
    N N31 0.22279(15) 0.07647(12) 0.67424(10) 0.0367(3) Uani d 1 . .
    C C32 0.1625(2) 0.07834(15) 0.59247(12) 0.0411(4) Uani d 1 . .
    H H32 0.2101 0.0768 0.5484 0.049 Uiso calc 1 . .
    C C33 0.0238(2) 0.08279(17) 0.58553(14) 0.0481(5) Uani d 1 . .
    H H33 -0.0409 0.0853 0.5369 0.058 Uiso calc 1 . .
    N N34 -0.00239(16) 0.08292(14) 0.66351(12) 0.0496(4) Uani d 1 . .
    H H34 -0.0826 0.0852 0.6776 0.06 Uiso calc 1 . .
    C C35 0.1190(2) 0.07876(18) 0.71465(13) 0.0483(5) Uani d 1 . .
    H H35 0.1289 0.0776 0.7719 0.058 Uiso calc 1 . .
    N N41 0.62511(15) 0.09036(12) 0.57886(9) 0.0329(3) Uani d 1 . .
    O O42 0.49735(12) 0.08624(10) 0.57207(8) 0.0374(3) Uani d 1 . .
    O O43 0.69523(14) 0.08635(14) 0.65120(8) 0.0545(4) Uani d 1 . .
    O O44 0.68294(15) 0.09930(13) 0.51860(8) 0.0491(3) Uani d 1 . .
    O O11W 0.45059(16) 0.26240(10) 0.68241(9) 0.0411(3) Uani d 1 . .
    H H11X 0.389(3) 0.303(2) 0.6897(16) 0.062 Uiso d 1 . .
    H H11Y 0.499(3) 0.311(2) 0.6723(16) 0.062 Uiso d 1 . .
    O O12W 0.45109(17) -0.10477(11) 0.65529(9) 0.0453(3) Uani d 1 . .
    H H12Y 0.425(3) -0.100(2) 0.6035(17) 0.068 Uiso d 1 . .
    H H12X 0.438(3) -0.160(2) 0.6658(17) 0.068 Uiso d 1 . .
loop_
    _atom_site_aniso_label
    _atom_site_aniso_U_11
    _atom_site_aniso_U_22
    _atom_site_aniso_U_33
    _atom_site_aniso_U_12
    _atom_site_aniso_U_13
    _atom_site_aniso_U_23
    La1 0.02352(5) 0.02229(5) 0.02468(6) -0.00018(3) 0.00500(3) -0.00149(3)
    C11 0.0832(18) 0.0650(15) 0.0637(15) 0.0058(13) 0.0387(14) 0.0254(12)
    C12 0.0416(10) 0.0513(11) 0.0344(9) 0.0007(8) 0.0134(8) 0.0079(8)
    O12 0.0528(8) 0.0354(7) 0.0377(7) 0.0031(6) 0.0208(6) 0.0043(5)
    C13 0.0549(12) 0.0635(14) 0.0332(10) 0.0012(10) 0.0214(9) -0.0042(9)
    C14 0.0319(9) 0.0516(11) 0.0362(9) -0.0029(8) 0.0087(7) -0.0183(8)
    O14 0.0577(9) 0.0372(7) 0.0476(7) -0.0012(6) 0.0263(7) -0.0107(6)
    C15 0.0545(13) 0.0666(15) 0.0713(15) -0.0042(11) 0.0267(12) -0.0364(12)
    C21 0.0437(13) 0.0679(18) 0.153(3) -0.0129(12) -0.0071(16) -0.0437(19)
    C22 0.0306(9) 0.0505(11) 0.0451(10) -0.0057(8) 0.0042(8) -0.0153(8)
    O22 0.0336(7) 0.0409(7) 0.0553(8) -0.0023(5) -0.0043(6) -0.0132(6)
    C23 0.0250(8) 0.0615(13) 0.0485(12) -0.0006(8) 0.0016(8) -0.0030(9)
    C24 0.0326(9) 0.0486(11) 0.0463(11) 0.0071(8) 0.0069(8) 0.0125(9)
    O24 0.0350(7) 0.0363(7) 0.0592(9) 0.0022(5) -0.0008(6) 0.0087(6)
    C25 0.0454(13) 0.0614(16) 0.143(3) 0.0176(12) -0.0008(16) 0.0247(17)
    N31 0.0256(7) 0.0463(9) 0.0378(8) -0.0009(6) 0.0046(6) 0.0008(6)
    C32 0.0393(10) 0.0477(11) 0.0365(10) -0.0002(8) 0.0074(8) 0.0017(8)
    C33 0.0360(10) 0.0576(13) 0.0457(12) 0.0011(9) -0.0067(9) -0.0005(9)
    N34 0.0239(7) 0.0671(12) 0.0586(11) -0.0023(7) 0.0093(7) -0.0053(8)
    C35 0.0340(10) 0.0740(15) 0.0381(10) -0.0028(9) 0.0096(8) -0.0022(9)
    N41 0.0332(7) 0.0373(8) 0.0294(7) -0.0018(6) 0.0085(6) -0.0029(6)
    O42 0.0294(6) 0.0460(7) 0.0364(7) 0.0021(5) 0.0048(5) 0.0011(5)
    O43 0.0291(7) 0.1049(13) 0.0294(7) -0.0024(7) 0.0049(5) 0.0017(7)
    O44 0.0501(8) 0.0691(9) 0.0326(7) -0.0106(7) 0.0198(6) -0.0067(6)
    O11W 0.0485(8) 0.0256(6) 0.0502(8) 0.0026(5) 0.0113(6) 0.0023(5)
    O12W 0.0726(10) 0.0261(6) 0.0336(7) -0.0018(6) -0.0002(7) -0.0023(5)
_geom_special_details
;
 All esds (except the esd in the dihedral angle between two l.s. planes)
 are estimated using the full covariance matrix.  The cell esds are taken
 into account individually in the estimation of esds in distances, angles
 and torsion angles; correlations between esds in cell parameters are only
 used when they are defined by crystal symmetry.  An approximate (isotropic)
 treatment of cell esds is used for estimating esds involving l.s. planes.
;
loop_
    _geom_bond_atom_site_label_1
    _geom_bond_atom_site_label_2
    _geom_bond_site_symmetry_2
    _geom_bond_distance
    _geom_bond_publ_flag
    La1 O14 . 2.4402(12) y
    La1 O22 . 2.4597(12) y
    La1 O12 . 2.4880(12) y
    La1 O24 . 2.4939(13) y
    La1 O12W . 2.5682(13) y
    La1 O11W . 2.5808(13) y
    La1 O43 . 2.6589(14) y
    La1 N31 . 2.6800(15) y
    La1 O42 . 2.7556(13) y
    C11 C12 . 1.509(3) y
    C11 H11A . 0.96 y
    C11 H11B . 0.96 y
    C11 H11C . 0.96 y
    C12 O12 . 1.270(2) y
    C12 C13 . 1.386(3) y
    C13 C14 . 1.395(3) y
    C13 H13 . 0.93 y
    C14 O14 . 1.255(2) y
    C14 C15 . 1.509(3) y
    C15 H15A . 0.96 ?
    C15 H15B . 0.96 ?
    C15 H15C . 0.96 ?
    C21 C22 . 1.508(3) y
    C21 H21A . 0.96 ?
    C21 H21B . 0.96 ?
    C21 H21C . 0.96 ?
    C22 O22 . 1.256(2) y
    C22 C23 . 1.392(3) y
    C23 C24 . 1.393(3) y
    C23 H23 . 0.93 y
    C24 O24 . 1.261(2) y
    C24 C25 . 1.510(3) y
    C25 H25A . 0.96 ?
    C25 H25B . 0.96 ?
    C25 H25C . 0.96 ?
    N31 C35 . 1.312(2) y
    N31 C32 . 1.370(3) y
    C32 C33 . 1.348(3) y
    C32 H32 . 0.93 ?
    C33 N34 . 1.352(3) y
    C33 H33 . 0.93 ?
    N34 C35 . 1.333(3) y
    N34 H34 . 0.86 ?
    C35 H35 . 0.93 y
    N41 O44 . 1.2311(19) y
    N41 O42 . 1.2413(18) y
    N41 O43 . 1.266(2) y
    O11W H11X . 0.81(3) y
    O11W H11Y . 0.81(3) y
    O12W H12Y . 0.85(3) y
    O12W H12X . 0.73(3) y
loop_
    _geom_angle_atom_site_label_1
    _geom_angle_atom_site_label_2
    _geom_angle_atom_site_label_3
    _geom_angle_site_symmetry_1
    _geom_angle_site_symmetry_3
    _geom_angle
    _geom_angle_publ_flag
    O14 La1 O22 . . 73.14(5) ?
    O14 La1 O12 . . 69.07(4) ?
    O22 La1 O12 . . 108.72(5) ?
    O14 La1 O24 . . 113.79(5) ?
    O22 La1 O24 . . 69.51(5) ?
    O12 La1 O24 . . 74.00(5) ?
    O14 La1 O12W . . 139.24(5) ?
    O22 La1 O12W . . 142.79(5) ?
    O12 La1 O12W . . 78.27(5) ?
    O24 La1 O12W . . 78.12(5) ?
    O14 La1 O11W . . 71.54(5) ?
    O22 La1 O11W . . 73.17(5) ?
    O12 La1 O11W . . 137.69(5) ?
    O24 La1 O11W . . 138.02(5) ?
    O12W La1 O11W . . 126.65(5) ?
    O14 La1 O43 . . 139.68(5) ?
    O22 La1 O43 . . 71.78(5) ?
    O12 La1 O43 . . 142.12(5) ?
    O24 La1 O43 . . 70.97(5) ?
    O12W La1 O43 . . 80.85(5) ?
    O11W La1 O43 . . 79.79(5) ?
    O14 La1 N31 . . 74.90(5) ?
    O22 La1 N31 . . 140.50(4) ?
    O12 La1 N31 . . 80.27(5) ?
    O24 La1 N31 . . 146.66(4) ?
    O12W La1 N31 . . 76.15(5) ?
    O11W La1 N31 . . 75.15(5) ?
    O43 La1 N31 . . 124.47(5) ?
    O14 La1 O42 . . 134.63(4) ?
    O22 La1 O42 . . 109.56(4) ?
    O12 La1 O42 . . 139.84(4) ?
    O24 La1 O42 . . 108.91(4) ?
    O12W La1 O42 . . 63.95(4) ?
    O11W La1 O42 . . 66.69(4) ?
    O43 La1 O42 . . 46.51(4) ?
    N31 La1 O42 . . 78.03(4) ?
    C12 C11 H11A . . 109.5 ?
    C12 C11 H11B . . 109.5 ?
    H11A C11 H11B . . 109.5 ?
    C12 C11 H11C . . 109.5 ?
    H11A C11 H11C . . 109.5 ?
    H11B C11 H11C . . 109.5 ?
    O12 C12 C13 . . 124.82(18) ?
    O12 C12 C11 . . 116.26(19) ?
    C13 C12 C11 . . 118.91(18) ?
    C12 O12 La1 . . 136.74(12) ?
    C12 C13 C14 . . 125.47(18) ?
    C12 C13 H13 . . 117.3 ?
    C14 C13 H13 . . 117.3 ?
    O14 C14 C13 . . 124.32(17) ?
    O14 C14 C15 . . 116.57(19) ?
    C13 C14 C15 . . 119.11(18) ?
    C14 O14 La1 . . 139.35(12) ?
    C14 C15 H15A . . 109.5 ?
    C14 C15 H15B . . 109.5 ?
    H15A C15 H15B . . 109.5 ?
    C14 C15 H15C . . 109.5 ?
    H15A C15 H15C . . 109.5 ?
    H15B C15 H15C . . 109.5 ?
    C22 C21 H21A . . 109.5 ?
    C22 C21 H21B . . 109.5 ?
    H21A C21 H21B . . 109.5 ?
    C22 C21 H21C . . 109.5 ?
    H21A C21 H21C . . 109.5 ?
    H21B C21 H21C . . 109.5 ?
    O22 C22 C23 . . 125.16(17) ?
    O22 C22 C21 . . 116.06(19) ?
    C23 C22 C21 . . 118.78(19) ?
    C22 O22 La1 . . 136.44(12) ?
    C22 C23 C24 . . 125.62(18) ?
    C22 C23 H23 . . 117.2 ?
    C24 C23 H23 . . 117.2 ?
    O24 C24 C23 . . 125.06(18) ?
    O24 C24 C25 . . 116.3(2) ?
    C23 C24 C25 . . 118.66(19) ?
    C24 O24 La1 . . 135.53(12) ?
    C24 C25 H25A . . 109.5 ?
    C24 C25 H25B . . 109.5 ?
    H25A C25 H25B . . 109.5 ?
    C24 C25 H25C . . 109.5 ?
    H25A C25 H25C . . 109.5 ?
    H25B C25 H25C . . 109.5 ?
    C35 N31 C32 . . 104.87(16) ?
    C35 N31 La1 . . 127.18(13) ?
    C32 N31 La1 . . 127.95(12) ?
    C33 C32 N31 . . 109.82(18) ?
    C33 C32 H32 . . 125.1 ?
    N31 C32 H32 . . 125.1 ?
    C32 C33 N34 . . 106.18(18) ?
    C32 C33 H33 . . 126.9 ?
    N34 C33 H33 . . 126.9 ?
    C35 N34 C33 . . 107.42(17) ?
    C35 N34 H34 . . 126.3 ?
    C33 N34 H34 . . 126.3 ?
    N31 C35 N34 . . 111.71(19) ?
    N31 C35 H35 . . 124.1 ?
    N34 C35 H35 . . 124.1 ?
    O44 N41 O42 . . 122.31(15) ?
    O44 N41 O43 . . 120.53(15) ?
    O42 N41 O43 . . 117.15(14) ?
    N41 O42 La1 . . 96.13(10) ?
    N41 O43 La1 . . 100.21(10) ?
    La1 O11W H11X . . 127.1(18) ?
    La1 O11W H11Y . . 135.3(18) ?
    H11X O11W H11Y . . 92(2) ?
    La1 O12W H12Y . . 117.7(18) ?
    La1 O12W H12X . . 134(2) ?
    H12Y O12W H12X . . 106(3) ?
loop_
    _geom_torsion_atom_site_label_1
    _geom_torsion_atom_site_label_2
    _geom_torsion_atom_site_label_3
    _geom_torsion_atom_site_label_4
    _geom_torsion_site_symmetry_1
    _geom_torsion_site_symmetry_2
    _geom_torsion_site_symmetry_3
    _geom_torsion_site_symmetry_4
    _geom_torsion
    _geom_torsion_publ_flag
    C13 C12 O12 La1 . . . . 6.4(3) ?
    C11 C12 O12 La1 . . . . -174.35(15) ?
    O12 C12 C13 C14 . . . . -3.0(4) ?
    C11 C12 C13 C14 . . . . 177.8(2) ?
    C12 C13 C14 O14 . . . . 0.9(4) ?
    C12 C13 C14 C15 . . . . -179.5(2) ?
    C13 C14 O14 La1 . . . . -2.3(3) ?
    C15 C14 O14 La1 . . . . 178.08(15) ?
    C23 C22 O22 La1 . . . . -14.8(3) ?
    C21 C22 O22 La1 . . . . 166.00(19) ?
    O22 C22 C23 C24 . . . . -0.6(4) ?
    C21 C22 C23 C24 . . . . 178.6(2) ?
    C22 C23 C24 O24 . . . . 2.3(4) ?
    C22 C23 C24 C25 . . . . -178.2(2) ?
    C23 C24 O24 La1 . . . . 10.7(3) ?
    C25 C24 O24 La1 . . . . -168.80(18) ?
    C35 N31 C32 C33 . . . . 0.6(2) ?
    La1 N31 C32 C33 . . . . -179.32(13) ?
    N31 C32 C33 N34 . . . . -0.4(2) ?
    C32 C33 N34 C35 . . . . 0.1(2) ?
    C32 N31 C35 N34 . . . . -0.6(2) ?
    La1 N31 C35 N34 . . . . 179.36(12) ?
    C33 N34 C35 N31 . . . . 0.3(3) ?
    O44 N41 O42 La1 . . . . -179.37(15) ?
    O43 N41 O42 La1 . . . . -0.25(16) ?
    O44 N41 O43 La1 . . . . 179.40(14) ?
    O42 N41 O43 La1 . . . . 0.26(17) ?
loop_
    _geom_hbond_atom_site_label_D
    _geom_hbond_atom_site_label_H
    _geom_hbond_atom_site_label_A
    _geom_hbond_site_symmetry_A
    _geom_hbond_distance_DH
    _geom_hbond_distance_HA
    _geom_hbond_distance_DA
    _geom_hbond_angle_DHA
    N34 H34 O43 1_455 0.86 2.15 2.942(2) 153.2
    O11W H11X O24 2_656 0.81(3) 2.10(3) 2.8353(19) 152(2)
    O11W H11Y O12 2_656 0.81(3) 2.00(3) 2.8014(19) 168(3)
    O12W H12Y O44 3_656 0.85(3) 2.10(3) 2.930(2) 167(3)
    O12W H12X O22 2_646 0.73(3) 2.30(3) 3.0025(19) 161(3)
_iucr_refine_instructions_details
;
TITL SIR2011 run in space group P 21/c
CELL  0.71073   9.8233  12.4719  16.4432   90.000  100.184   90.000
ZERR     4.00   0.0009   0.0012   0.0016    0.000    0.007    0.000
LATT   1
SYMM  - X, 1/2 + Y, 1/2 - Z
SFAC  C    H    N    O    LA
UNIT  52 88 12 36 4
MERG   2
EQIV $2 x-1, y, z
HTAB N34 O43_$2
EQIV $3 -x+1, y+1/2, -z+3/2
HTAB O11W O24_$3
HTAB O11W O12_$3
EQIV $4 -x+1, -y, -z+1
HTAB O12W O44_$4
EQIV $5 -x+1, y-1/2, -z+3/2
HTAB O12W O22_$5
FMAP   2
PLAN   25
SIZE     0.120   0.390   0.420
ACTA
BOND   $H
CONF
LIST   4
L.S.  10
TEMP    20.00
WGHT    0.017900    0.845300
FVAR       2.37866
LA1   5    0.493018    0.069874    0.738718    11.00000    0.02352    0.02229 =
         0.02468   -0.00149    0.00500   -0.00018
MOLE    1
C11   1    0.320591   -0.140610    0.945749    11.00000    0.08316    0.06501 =
         0.06372    0.02536    0.03870    0.00578
AFIX  37
H11A  2    0.265734   -0.188522    0.907589    11.00000   -1.50000
H11B  2    0.271962   -0.123790    0.989889    11.00000   -1.50000
H11C  2    0.407092   -0.174248    0.967948    11.00000   -1.50000
AFIX   0
C12   1    0.347286   -0.038871    0.901457    11.00000    0.04161    0.05134 =
         0.03438    0.00789    0.01344    0.00071
O12   4    0.401864   -0.050030    0.837486    11.00000    0.05284    0.03545 =
         0.03765    0.00426    0.02077    0.00311
C13   1    0.310110    0.058488    0.931814    11.00000    0.05487    0.06347 =
         0.03323   -0.00416    0.02141    0.00121
AFIX  43
H13   2    0.266832    0.056647    0.977734    11.00000   -1.20000
AFIX   0
C14   1    0.332175    0.159004    0.899256    11.00000    0.03187    0.05157 =
         0.03617   -0.01825    0.00870   -0.00287
O14   4    0.387703    0.173735    0.837055    11.00000    0.05775    0.03720 =
         0.04757   -0.01065    0.02629   -0.00116
C15   1    0.286639    0.257967    0.939948    11.00000    0.05446    0.06662 =
         0.07132   -0.03641    0.02671   -0.00425
AFIX  37
H15A  2    0.246816    0.308273    0.898268    11.00000   -1.50000
H15B  2    0.365077    0.290034    0.974499    11.00000   -1.50000
H15C  2    0.219057    0.238553    0.972967    11.00000   -1.50000
AFIX   0
MOLE    2
C21   1    0.880648    0.274754    0.871581    11.00000    0.04368    0.06788 =
         0.15251   -0.04371   -0.00709   -0.01287
AFIX  37
H21A  2    0.826266    0.319256    0.901145    11.00000   -1.50000
H21B  2    0.898291    0.312205    0.823504    11.00000   -1.50000
H21C  2    0.966846    0.257843    0.906669    11.00000   -1.50000
AFIX   0
C22   1    0.802968    0.172598    0.845545    11.00000    0.03061    0.05050 =
         0.04513   -0.01528    0.00418   -0.00572
O22   4    0.676559    0.182818    0.816336    11.00000    0.03365    0.04087 =
         0.05534   -0.01315   -0.00426   -0.00227
C23   1    0.873977    0.075634    0.856165    11.00000    0.02504    0.06148 =
         0.04849   -0.00302    0.00164   -0.00062
AFIX  43
H23   2    0.967924    0.078442    0.878036    11.00000   -1.20000
AFIX   0
C24   1    0.816475   -0.025245    0.836861    11.00000    0.03263    0.04860 =
         0.04631    0.01249    0.00687    0.00707
O24   4    0.692274   -0.042574    0.804497    11.00000    0.03505    0.03627 =
         0.05922    0.00875   -0.00076    0.00222
C25   1    0.907949   -0.122720    0.854821    11.00000    0.04539    0.06142 =
         0.14350    0.02474   -0.00079    0.01762
AFIX  37
H25A  2    0.866204   -0.172642    0.887456    11.00000   -1.50000
H25B  2    0.996808   -0.101440    0.884654    11.00000   -1.50000
H25C  2    0.919008   -0.156069    0.803773    11.00000   -1.50000
AFIX   0
MOLE    3
N31   3    0.222791    0.076475    0.674240    11.00000    0.02564    0.04632 =
         0.03780    0.00081    0.00462   -0.00088
C32   1    0.162461    0.078340    0.592473    11.00000    0.03931    0.04771 =
         0.03652    0.00168    0.00743   -0.00019
AFIX  43
H32   2    0.210067    0.076773    0.548371    11.00000   -1.20000
AFIX   0
C33   1    0.023776    0.082788    0.585533    11.00000    0.03602    0.05760 =
         0.04565   -0.00055   -0.00667    0.00106
AFIX  43
H33   2   -0.040891    0.085269    0.536876    11.00000   -1.20000
AFIX   0
N34   3   -0.002386    0.082916    0.663510    11.00000    0.02387    0.06715 =
         0.05864   -0.00528    0.00927   -0.00232
AFIX  43
H34   2   -0.082607    0.085247    0.677559    11.00000   -1.20000
AFIX   0
C35   1    0.119029    0.078764    0.714652    11.00000    0.03397    0.07403 =
         0.03809   -0.00216    0.00957   -0.00285
AFIX  43
H35   2    0.128941    0.077630    0.771949    11.00000   -1.20000
AFIX   0
MOLE    4
N41   3    0.625114    0.090359    0.578857    11.00000    0.03322    0.03726 =
         0.02943   -0.00287    0.00850   -0.00183
O42   4    0.497346    0.086239    0.572073    11.00000    0.02936    0.04597 =
         0.03638    0.00112    0.00476    0.00214
O43   4    0.695233    0.086345    0.651204    11.00000    0.02906    0.10486 =
         0.02943    0.00168    0.00488   -0.00241
O44   4    0.682939    0.099303    0.518604    11.00000    0.05010    0.06913 =
         0.03258   -0.00669    0.01980   -0.01064
MOLE    5
O11W  4    0.450587    0.262404    0.682409    11.00000    0.04845    0.02563 =
         0.05020    0.00234    0.01129    0.00262
H11X  2    0.389496    0.302701    0.689719    11.00000   -1.50000
H11Y  2    0.499306    0.311493    0.672281    11.00000   -1.50000
MOLE    6
O12W  4    0.451090   -0.104767    0.655294    11.00000    0.07260    0.02609 =
         0.03357   -0.00229   -0.00022   -0.00181
H12Y  2    0.424940   -0.099634    0.603463    11.00000   -1.50000
H12X  2    0.438340   -0.160178    0.665850    11.00000   -1.50000
HKLF 4
REM  SIR2011 run in space group P 21/c
REM R1 =  0.0160 for    4317 Fo > 4sig(Fo)  and  0.0173 for all    4543 data
REM    251 parameters refined using      0 restraints
END
WGHT      0.0179      0.8453
REM Highest difference peak  0.512,  deepest hole -0.536,  1-sigma level  0.051
Q1    1   0.5060  0.2864  0.7620  11.00000  0.05    0.51
Q2    1   0.5322  0.0691  0.7899  11.00000  0.05    0.47
Q3    1   0.4098  0.0697  0.7137  11.00000  0.05    0.41
Q4    1   0.3191  0.0783  0.6777  11.00000  0.05    0.26
Q5    1   0.3179  0.0139  0.9046  11.00000  0.05    0.24
Q6    1   0.4507  0.0106  0.8349  11.00000  0.05    0.23
Q7    1   0.5753  0.0725  0.7213  11.00000  0.05    0.23
Q8    1   0.9779  0.2734  0.8675  11.00000  0.05    0.23
Q9    1   0.3112  0.2455  1.0145  11.00000  0.05    0.22
Q10   1   1.0064 -0.1233  0.8289  11.00000  0.05    0.20
Q11   1   0.6948  0.1821  0.7728  11.00000  0.05    0.20
Q12   1   0.0950  0.0974  0.5973  11.00000  0.05    0.20
Q13   1   0.5921 -0.0025  0.7763  11.00000  0.05    0.20
Q14   1   0.4610 -0.0526  0.8548  11.00000  0.05    0.20
Q15   1   0.6620  0.0214  0.8011  11.00000  0.05    0.19
Q16   1   0.4750  0.0688  0.6701  11.00000  0.05    0.19
Q17   1   0.3240 -0.0817  0.9188  11.00000  0.05    0.19
Q18   1   0.2969  0.1113  0.9056  11.00000  0.05    0.19
Q19   1   0.3473 -0.1189  1.0151  11.00000  0.05    0.19
Q20   1   0.5175 -0.1835  0.6686  11.00000  0.05    0.19
Q21   1   0.4573  0.1700  0.8511  11.00000  0.05    0.19
Q22   1   0.6193  0.1362  0.7821  11.00000  0.05    0.18
Q23   1   0.3341  0.3287  0.9343  11.00000  0.05    0.18
Q24   1   0.8557 -0.1978  0.8422  11.00000  0.05    0.18
Q25   1   0.8238  0.2801  0.9472  11.00000  0.05    0.18
;
