# Supplementary material for: A new lanthanum(III) complex containing acetyl­acetone and 1H-imidazole
Source: Acta Crystallogr E Crystallogr Commun. 2017 Oct 20;73(Pt 11):1739–42. doi: 10.1107/S205698901701461X (PMC5683503; doi:10.1107/S205698901701461X)
Supplement: Supplementary file 2 [file e-73-01739-Isup2.hkl]

#
# h,k,l, Fc-squared, Fo-squared, sigma(Fo-squared), status flag
#
data_I
_shelx_title ' SIR2011 run in space group P 21/c'
_shelx_refln_list_code          4
_shelx_F_calc_maximum      259.81
_exptl_crystal_F_000      1000.00
_reflns_d_resolution_high  0.7700

loop_
 _space_group_symop_operation_xyz
 'x, y, z'
 '-x, y+1/2, -z+1/2'
 '-x, -y, -z'
 'x, -y-1/2, z-1/2'

_cell_length_a     9.8233
_cell_length_b    12.4719
_cell_length_c    16.4432
_cell_angle_alpha  90.000
_cell_angle_beta  100.184
_cell_angle_gamma  90.000

_shelx_F_squared_multiplier     1.000

loop_
 _refln_index_h
 _refln_index_k
 _refln_index_l
 _refln_F_squared_calc
 _refln_F_squared_meas
 _refln_F_squared_sigma
 _refln_observed_status
   2   0   0      21452.60      21024.79       147.40 o
   3   0   0       9701.67       9011.33        64.40 o
   4   0   0      16121.50      15418.27       336.61 o
   5   0   0      33800.61      33977.18       320.09 o
   6   0   0      34337.61      35868.99       437.33 o
   7   0   0       8387.44       8323.22       104.61 o
   8   0   0       6650.50       6742.95        84.97 o
   9   0   0       3148.16       3159.04        45.05 o
  10   0   0       8506.72       8736.37       186.47 o
  11   0   0       4154.09       4147.94        90.71 o
  12   0   0       1780.43       1810.24        46.56 o
   2   1   0         49.81         43.70         1.35 o
   3   1   0        249.21        269.00         5.47 o
   4   1   0       1250.78       1333.54         9.96 o
   5   1   0       1781.90       1820.83        17.36 o
   6   1   0         72.61        116.16         5.20 o
   7   1   0         22.86         32.44         2.42 o
   8   1   0        119.01        138.53         4.52 o
   9   1   0        379.43        370.68         7.47 o
  10   1   0        392.08        418.53         9.92 o
  11   1   0         87.58        108.08         9.49 o
  12   1   0         93.63        101.01         8.06 o
   1   2   0      11425.41      12204.43        50.93 o
   2   2   0      12210.71      12206.72        50.10 o
   3   2   0       8167.07       8186.86        40.12 o
   4   2   0      10895.55      11147.62        63.18 o
   5   2   0       6886.49       7073.32        44.90 o
   6   2   0      10392.29      10628.79        77.06 o
   7   2   0       4192.34       4241.22        34.71 o
   8   2   0       3885.43       3890.02        48.54 o
   9   2   0       2869.79       2784.31        29.09 o
  10   2   0       2630.70       2594.62        62.83 o
  11   2   0       1552.93       1537.08        31.16 o
  12   2   0        920.40        954.82        24.23 o
   1   3   0        124.23        147.64         1.85 o
   2   3   0      17125.40      17337.41       162.66 o
   3   3   0        548.32        533.27         5.19 o
   4   3   0        443.93        358.99         3.79 o
   5   3   0        332.07        401.02         4.45 o
   6   3   0        231.54        258.53         4.61 o
   7   3   0        837.20        778.09        10.40 o
   8   3   0       1396.55       1299.01        14.73 o
   9   3   0        821.28        803.34        11.60 o
  10   3   0        450.02        440.61         9.79 o
  11   3   0        719.05        723.46        18.19 o
  12   3   0        571.22        597.34        23.59 o
   0   4   0      14867.73      15305.83       141.16 o
   1   4   0       1075.24       1115.21        13.15 o
   2   4   0       2474.75       2553.32        16.33 o
   3   4   0         19.32         38.34         5.99 o
   4   4   0        558.68        625.17        20.67 o
   5   4   0       1072.18       1078.70        13.34 o
   6   4   0       1490.35       1489.85        19.88 o
   7   4   0        827.03        828.78        10.16 o
   8   4   0        508.95        517.43        14.32 o
   9   4   0         58.85         60.91         5.97 o
  10   4   0        330.78        339.34        18.61 o
  11   4   0        215.44        236.81        20.63 o
  12   4   0        128.21        145.83        18.81 o
   1   5   0       2443.51       2645.07        16.87 o
   2   5   0          1.10          9.01         2.24 o
   3   5   0       1814.77       2035.06        16.39 o
   4   5   0        646.68        684.83         8.16 o
   5   5   0       1855.86       1769.76        14.22 o
   6   5   0       1915.74       1848.23        17.20 o
   7   5   0       3723.89       3686.56        32.41 o
   8   5   0        620.77        613.52         9.44 o
   9   5   0        199.72        181.07         5.29 o
  10   5   0        443.99        463.84        16.48 o
  11   5   0        547.17        528.96        18.25 o
   0   6   0      59564.01      61179.41       475.20 o
   1   6   0      16540.22      16831.64       114.63 o
   2   6   0      27531.51      28411.22       210.82 o
   3   6   0      17666.32      17715.28       137.76 o
   4   6   0      19186.83      19088.13       157.81 o
   5   6   0      13703.21      13903.78       122.69 o
   6   6   0       8508.11       8558.08       101.59 o
   7   6   0       3392.69       3338.27        30.61 o
   8   6   0       7023.37       7001.19        77.00 o
   9   6   0       2770.80       2729.60        40.62 o
  10   6   0       2956.55       3009.56        50.00 o
  11   6   0       1877.59       1820.01        41.65 o
   1   7   0        189.23        183.44         6.94 o
   2   7   0        541.58        550.43         7.85 o
   3   7   0          0.10         -2.76         2.76 o
   4   7   0        128.89        126.62         3.91 o
   5   7   0        109.17        112.92         4.26 o
   6   7   0         47.01         53.75         7.17 o
   7   7   0         19.15         26.24         3.66 o
   8   7   0         10.24         13.19         3.82 o
   9   7   0          0.50          6.33         4.33 o
  10   7   0          7.90          4.70         5.80 o
  11   7   0         31.67          8.53        13.76 o
   0   8   0      28137.15      27865.53       245.30 o
   1   8   0      13701.15      13821.31       107.99 o
   2   8   0       8555.37       8637.94        71.58 o
   3   8   0       7693.43       7931.21        70.42 o
   4   8   0       7865.03       7954.59        74.14 o
   5   8   0       6344.43       6377.07        63.22 o
   6   8   0       9251.44       9406.51       100.75 o
   7   8   0       5421.46       5383.63        62.37 o
   8   8   0       4803.07       4753.42        59.75 o
   9   8   0       2860.53       2847.25        47.25 o
  10   8   0       2936.28       2930.05        63.25 o
   1   9   0        215.65        210.81         6.39 o
   2   9   0        102.82        117.16         5.84 o
   3   9   0        106.07        113.32         4.46 o
   4   9   0        488.85        486.95         8.83 o
   5   9   0        248.05        230.67         6.88 o
   6   9   0          1.62          2.67         3.20 o
   7   9   0         38.40         38.11         4.46 o
   8   9   0        233.09        220.22         8.03 o
   9   9   0        602.30        619.60        21.03 o
  10   9   0        195.03        222.88        14.84 o
   0  10   0       1154.03       1235.96        45.32 o
   1  10   0       1490.31       1414.85        18.27 o
   2  10   0        288.01        271.34         6.75 o
   3  10   0        401.15        397.72         9.01 o
   4  10   0        435.29        427.32         9.38 o
   5  10   0        737.14        734.64        18.55 o
   6  10   0        343.98        365.82        15.35 o
   7  10   0        265.52        281.99        16.82 o
   8  10   0        123.14        148.12        17.71 o
   9  10   0        192.22        192.27        11.67 o
   1  11   0        245.68        239.76         8.83 o
   2  11   0        531.31        512.87         9.18 o
   3  11   0        224.31        219.48         6.52 o
   4  11   0        252.96        254.76         7.84 o
   5  11   0        403.88        371.58         9.32 o
   6  11   0        531.87        535.62        12.79 o
   7  11   0        596.14        595.35        13.69 o
   8  11   0        502.84        458.86        16.39 o
   9  11   0        579.84        575.23        28.61 o
   0  12   0       4498.91       4525.44        90.04 o
   1  12   0       1909.47       1946.93        32.45 o
   2  12   0       2210.56       2231.92        36.08 o
   3  12   0       2075.55       2031.35        39.74 o
   4  12   0       1850.89       1844.51        34.70 o
   5  12   0        874.67        865.99        17.12 o
   6  12   0       1479.35       1432.12        25.48 o
   7  12   0        819.76        841.23        23.61 o
   8  12   0        942.99        951.04        37.83 o
   1  13   0         15.17         11.36         4.43 o
   2  13   0         16.66         17.96         4.93 o
   3  13   0          0.44          1.42         4.72 o
   4  13   0          0.28          5.31         4.83 o
   5  13   0         38.66         33.60         5.91 o
   6  13   0        111.47         92.01         9.28 o
   7  13   0        145.28        141.69        14.87 o
   0  14   0       2746.06       2786.08        74.82 o
   1  14   0       2380.67       2488.40        45.24 o
   2  14   0       3851.61       4128.47        72.31 o
   3  14   0       4294.37       4465.40        77.57 o
   4  14   0       3358.75       3417.90        61.84 o
   5  14   0       2735.08       2771.18        53.41 o
   6  14   0       2281.86       2339.69        77.09 o
   1  15   0          7.92         13.79         6.21 o
   2  15   0          0.23         -2.17         4.90 o
   3  15   0          2.00          1.64         5.28 o
   4  15   0         63.57         70.15         8.63 o
   0  16   0       1080.14       1092.66        45.68 o
   1  16   0       1223.60       1286.98        34.95 o
 -12   1   1        449.75        444.81        17.23 o
 -11   1   1        285.87        306.20        10.72 o
 -10   1   1        236.39        248.75         7.63 o
  -9   1   1       1200.42       1168.82        15.03 o
  -8   1   1        222.42        215.73         5.06 o
  -7   1   1         30.08         30.45         3.59 o
  -6   1   1        104.36        113.79         3.28 o
  -5   1   1       1557.43       1537.84        11.11 o
  -4   1   1        358.04        304.42         3.29 o
  -3   1   1        670.27        646.41         6.27 o
  -2   1   1        835.62        785.55         8.22 o
   1   1   1        110.94        121.08         1.65 o
   2   1   1      10427.34      10284.92        83.57 o
   3   1   1       9139.11       9544.36        46.25 o
   4   1   1      16576.78      17621.17       101.02 o
   5   1   1       2378.67       2568.09        19.61 o
   6   1   1       1238.78       1158.89        13.68 o
   7   1   1        299.85        312.11         5.54 o
   8   1   1       2525.32       2514.27        24.55 o
   9   1   1       2864.76       2782.74        32.16 o
  10   1   1        858.11        835.74        16.15 o
  11   1   1        627.64        631.88        14.46 o
  12   1   1        672.98        720.17        18.58 o
 -12   2   1        987.22        961.61        27.35 o
 -11   2   1       2541.82       2482.36        35.79 o
 -10   2   1       3301.74       3242.61        82.14 o
  -9   2   1       4003.28       4060.79        42.83 o
  -8   2   1       6458.99       6362.17        54.60 o
  -7   2   1       6878.97       7050.52        54.72 o
  -6   2   1      12809.26      13064.49        92.06 o
  -5   2   1      11710.77      11945.32        75.09 o
  -4   2   1      25084.89      25296.02       145.55 o
  -3   2   1       6732.35       7111.71        34.74 o
  -2   2   1       2008.36       2094.31        14.64 o
  -1   2   1       8804.66       9407.10        41.30 o
   1   2   1      19746.79      20528.84       153.89 o
   2   2   1      28146.12      27805.02       178.58 o
   3   2   1      14874.93      14881.59       112.08 o
   4   2   1       8206.50       7893.60        50.77 o
   5   2   1       8505.64       8704.83        63.26 o
   6   2   1      18392.66      18164.02       134.00 o
   7   2   1       6688.19       6830.96        54.21 o
   8   2   1       6813.25       6812.04        60.97 o
   9   2   1       1615.15       1693.15        23.20 o
  10   2   1       3540.67       3536.70        46.69 o
  11   2   1       2212.88       2192.67        35.58 o
  12   2   1       1063.22       1116.01        28.05 o
 -12   3   1          8.83         13.92         8.20 o
 -11   3   1         17.91         36.04         6.31 o
 -10   3   1          5.89         14.61         5.34 o
  -9   3   1         61.63         82.90         4.89 o
  -8   3   1        274.19        279.30         5.77 o
  -7   3   1          0.20          9.69         3.31 o
  -6   3   1          0.81          5.94         1.75 o
  -5   3   1         85.18         96.45         4.21 o
  -4   3   1          2.11         14.49         4.04 o
  -3   3   1         92.15         89.41         2.22 o
  -2   3   1          0.26          7.74         2.18 o
  -1   3   1          4.41         12.07         0.43 o
   0   3   1        164.10        157.40         2.02 o
   1   3   1         37.57         45.96         2.71 o
   2   3   1         37.98         40.97         1.67 o
   3   3   1         15.74         20.78         1.25 o
   4   3   1          2.02          4.22         1.27 o
   5   3   1        130.45        129.66         2.88 o
   6   3   1         32.97         58.76         6.67 o
   7   3   1        291.20        268.00         5.07 o
   8   3   1        216.16        216.39         5.70 o
   9   3   1          6.40         12.41         3.45 o
  10   3   1         39.34         51.45         5.79 o
  11   3   1         54.75         76.34         7.33 o
  12   3   1         60.92         52.63         9.99 o
 -12   4   1       1365.14       1343.38        91.17 o
 -11   4   1       2549.28       2603.49        64.51 o
 -10   4   1       3353.38       3398.47        47.00 o
  -9   4   1       6893.18       7066.49        68.29 o
  -8   4   1      12068.33      12459.74       125.63 o
  -7   4   1       5055.80       5054.35        56.85 o
  -6   4   1      10452.05      10555.60        76.43 o
  -5   4   1      20389.14      20379.30       138.31 o
  -4   4   1      41494.10      41469.69       318.36 o
  -3   4   1      55604.48      55472.14       390.22 o
  -2   4   1      23240.10      22984.01       141.14 o
  -1   4   1       6773.34       6556.52        36.04 o
   0   4   1      38553.21      39034.40       227.25 o
   1   4   1      13474.68      13532.46        75.63 o
   2   4   1      53199.34      52658.48       342.07 o
   3   4   1      23136.00      22879.40       130.34 o
   4   4   1      16826.68      16488.09       102.16 o
   5   4   1      18762.49      18578.16       127.28 o
   6   4   1      14093.83      14287.33       120.49 o
   7   4   1       9361.90       9374.45        84.88 o
   8   4   1      11193.69      11332.20       152.67 o
   9   4   1       1991.21       2020.07        26.33 o
  10   4   1       3792.27       3753.23        61.65 o
  11   4   1       2554.48       2609.75        50.22 o
  12   4   1       1244.60       1275.12        56.03 o
 -12   5   1         72.11         78.45        12.27 o
 -11   5   1         97.76         99.33         9.37 o
 -10   5   1         16.45         23.33         4.46 o
  -9   5   1        113.36        110.04         4.73 o
  -8   5   1        554.36        522.27         8.83 o
  -7   5   1        783.24        757.52         9.59 o
  -6   5   1        148.01        146.17         3.52 o
  -5   5   1        992.42        944.23        11.18 o
  -4   5   1        533.20        541.73         5.02 o
  -3   5   1         52.03         23.67         2.08 o
  -2   5   1        131.20        110.12         3.80 o
  -1   5   1        824.89        981.17        18.18 o
   0   5   1      13069.02      13500.01        77.22 o
   1   5   1       6200.04       6783.71        42.06 o
   2   5   1        269.99        245.28         2.45 o
   3   5   1        142.12        156.81         4.27 o
   4   5   1       3601.34       3648.01        24.65 o
   5   5   1        778.84        745.64         7.57 o
   6   5   1       2677.48       2721.67        22.66 o
   7   5   1       2139.39       2085.80        20.75 o
   8   5   1        600.11        558.13         8.85 o
   9   5   1        367.43        332.05         7.58 o
  10   5   1        408.76        394.34        15.35 o
  11   5   1        289.01        246.09        16.44 o
 -11   6   1        455.17        457.21        19.13 o
 -10   6   1        639.00        686.77        47.12 o
  -9   6   1        929.53        914.28        16.57 o
  -8   6   1       2152.41       2089.65        28.35 o
  -7   6   1       2122.11       2062.07        24.11 o
  -6   6   1       1552.56       1514.70        18.58 o
  -5   6   1       3489.65       3483.63        33.23 o
  -4   6   1       4727.95       4787.38        40.39 o
  -3   6   1       8362.63       8501.12        65.14 o
  -2   6   1       8902.09       9062.27        64.82 o
  -1   6   1       4663.23       4616.94        31.62 o
   0   6   1       3054.70       3065.02        28.04 o
   1   6   1       2031.71       1989.03        10.76 o
   2   6   1       3939.24       3953.24        30.37 o
   3   6   1       3234.09       3142.56        25.39 o
   4   6   1       4025.97       4066.94        35.24 o
   5   6   1       3469.09       3341.36        30.21 o
   6   6   1       2385.03       2335.81        22.05 o
   7   6   1       2399.94       2290.79        26.57 o
   8   6   1       1101.63        997.06        18.58 o
   9   6   1        559.07        519.55        12.55 o
  10   6   1        582.76        548.10        17.28 o
  11   6   1        552.20        570.24        61.36 o
 -11   7   1        477.44        472.53        20.11 o
 -10   7   1        231.30        227.18        12.89 o
  -9   7   1        428.07        422.19        10.34 o
  -8   7   1        303.61        283.33         7.68 o
  -7   7   1         57.28         64.92         5.69 o
  -6   7   1         42.22         43.79         3.69 o
  -5   7   1        259.29        269.41         8.39 o
  -4   7   1        521.02        444.22         6.88 o
  -3   7   1        166.26        175.45         5.09 o
  -2   7   1        776.91        757.38         9.81 o
  -1   7   1         41.49         50.33         5.80 o
   0   7   1       3946.05       4062.78        39.23 o
   1   7   1        292.58        292.01         5.20 o
   2   7   1        151.55        127.49         3.34 o
   3   7   1        619.64        611.48         8.27 o
   4   7   1       2516.42       2432.77        23.04 o
   5   7   1       1115.09       1109.44        14.23 o
   6   7   1       1476.11       1410.16        17.52 o
   7   7   1        753.94        724.68        13.65 o
   8   7   1       1277.09       1224.14        22.18 o
   9   7   1        962.45        945.94        20.42 o
  10   7   1        986.22        953.97        23.13 o
  11   7   1        717.03        719.78        33.81 o
 -11   8   1        331.47        336.44        31.37 o
 -10   8   1        623.99        691.01        23.45 o
  -9   8   1        629.35        650.28        31.44 o
  -8   8   1        685.12        694.47        14.68 o
  -7   8   1        732.74        768.73        21.26 o
  -6   8   1       1714.41       1706.22        22.36 o
  -5   8   1       1447.10       1427.42        18.83 o
  -4   8   1       2011.03       2023.57        20.88 o
  -3   8   1        360.66        371.98         6.30 o
  -2   8   1         47.51         56.45         3.61 o
  -1   8   1        394.07        443.36        11.00 o
   0   8   1       5044.10       5097.16        32.18 o
   1   8   1       1462.88       1509.58        15.05 o
   2   8   1       2863.60       2770.25        25.27 o
   3   8   1       1566.52       1568.88        16.91 o
   4   8   1       1245.73       1241.83        15.92 o
   5   8   1       1094.71       1089.61        15.20 o
   6   8   1       2001.58       2006.60        26.07 o
   7   8   1        576.59        571.45        11.48 o
   8   8   1       1117.04       1098.90        25.25 o
   9   8   1        388.68        374.10        19.02 o
  10   8   1        675.83        681.76        35.63 o
 -10   9   1        375.39        396.57        16.93 o
  -9   9   1        158.23        156.08        12.90 o
  -8   9   1         67.72         72.52         5.23 o
  -7   9   1          8.68         13.16         3.76 o
  -6   9   1         81.66         68.15         4.94 o
  -5   9   1        212.45        184.85         8.29 o
  -4   9   1          1.75          2.24         2.45 o
  -3   9   1          0.17          0.19         2.00 o
  -2   9   1         38.78         41.62         3.26 o
  -1   9   1        628.38        609.61         7.97 o
   0   9   1       1168.79       1111.49        11.77 o
   1   9   1         46.83         40.50         3.70 o
   2   9   1       1132.81       1102.16        13.56 o
   3   9   1       1922.03       1926.34        22.42 o
   4   9   1        926.37        930.02        13.38 o
   5   9   1        167.01        144.91         5.93 o
   6   9   1          3.47          1.64         2.88 o
   7   9   1        122.26        128.03         9.04 o
   8   9   1        333.15        322.37        11.98 o
   9   9   1        473.83        465.19        19.65 o
  10   9   1        262.44        284.81        16.24 o
  -9  10   1       1758.59       1673.87        38.91 o
  -8  10   1       3279.58       3220.66        51.33 o
  -7  10   1       4479.14       4508.13        60.36 o
  -6  10   1       6977.33       7049.18        87.87 o
  -5  10   1       6934.36       7006.85        79.40 o
  -4  10   1       8160.44       8341.69        89.47 o
  -3  10   1       8585.32       8504.18        87.97 o
  -2  10   1       4527.72       4667.93        50.32 o
  -1  10   1      11133.15      11380.70       103.36 o
   0  10   1      25685.03      26371.90       315.68 o
   1  10   1       8726.45       8736.50        88.49 o
   2  10   1      11950.29      12694.63       153.84 o
   3  10   1       7304.08       7294.68       104.82 o
   4  10   1       4316.69       4398.94        48.54 o
   5  10   1       5232.84       5096.70        60.43 o
   6  10   1       5225.04       5068.19        62.42 o
   7  10   1       2959.43       2899.79        40.67 o
   8  10   1       2396.38       2400.26        54.47 o
   9  10   1       1371.33       1339.59        34.45 o
  -9  11   1          7.02          7.35         6.67 o
  -8  11   1          3.68         18.00         8.99 o
  -7  11   1          5.75          8.59         4.02 o
  -6  11   1          0.30          3.22         3.59 o
  -5  11   1         90.97         83.60         7.22 o
  -4  11   1         26.81         32.02         4.13 o
  -3  11   1         81.31         67.37         4.45 o
  -2  11   1         67.81         55.95         3.89 o
  -1  11   1        203.79        205.05         8.05 o
   0  11   1        813.82        796.56        15.90 o
   1  11   1        180.89        171.52         7.46 o
   2  11   1         21.36         23.15         3.37 o
   3  11   1          3.23          6.68         2.64 o
   4  11   1        159.77        155.93         7.65 o
   5  11   1        220.90        208.42         7.24 o
   6  11   1        258.36        259.93         9.73 o
   7  11   1         35.21         39.54         6.15 o
   8  11   1         17.41         18.45         6.48 o
   9  11   1         20.17         38.04        12.73 o
  -8  12   1       1489.02       1468.44        39.61 o
  -7  12   1       2142.64       2118.50        37.80 o
  -6  12   1       2569.44       2459.44        37.01 o
  -5  12   1       3167.19       3011.04        47.11 o
  -4  12   1       4787.83       4749.36        68.33 o
  -3  12   1       5796.82       5792.58        94.53 o
  -2  12   1       4974.48       5128.14        85.71 o
  -1  12   1       4569.26       4765.74        69.42 o
   0  12   1       4149.23       4258.76        65.89 o
   1  12   1       3122.73       3222.45        49.38 o
   2  12   1       4029.23       4169.00        65.01 o
   3  12   1       4676.71       4702.81        93.35 o
   4  12   1       3579.51       3560.21        51.16 o
   5  12   1       2794.42       2722.71        54.93 o
   6  12   1       2674.88       2588.91        40.57 o
   7  12   1       2011.38       1940.89        37.79 o
   8  12   1       1649.95       1647.64        40.28 o
  -7  13   1        101.61         91.65         9.39 o
  -6  13   1         20.23         18.97         5.13 o
  -5  13   1         13.96         22.57         4.19 o
  -4  13   1         15.08         10.45         5.12 o
  -3  13   1         12.37         12.77         4.84 o
  -2  13   1         18.61         14.13         4.68 o
  -1  13   1         64.25         73.04         6.37 o
   0  13   1        236.09        242.66        14.67 o
   1  13   1        120.65        129.36         8.13 o
   2  13   1          2.24         -2.16         4.17 o
   3  13   1          1.80         -0.14         6.12 o
   4  13   1         25.87         23.92         5.39 o
   5  13   1         74.42         64.00         5.14 o
   6  13   1        260.52        232.82        17.38 o
   7  13   1        374.74        371.15        16.56 o
  -6  14   1         17.58         41.36        13.29 o
  -5  14   1         50.04         77.24         8.47 o
  -4  14   1        166.06        201.70        14.20 o
  -3  14   1        360.62        414.16        17.25 o
  -2  14   1        337.36        390.91        15.69 o
  -1  14   1        175.09        179.19        11.51 o
   0  14   1          1.09         12.24         5.54 o
   1  14   1         40.59         53.33         6.86 o
   2  14   1          1.68         44.05        16.43 o
   3  14   1         70.79        112.18         9.38 o
   4  14   1         87.37        105.36         9.32 o
   5  14   1        126.87        151.52        19.12 o
   6  14   1         46.75         64.23        18.07 o
  -4  15   1         40.92         44.75         7.14 o
  -3  15   1          5.38          4.95         5.45 o
  -2  15   1          1.95          3.88         5.29 o
  -1  15   1          7.42         15.29         6.41 o
   0  15   1         12.12          3.47         5.61 o
   1  15   1         70.85         66.34         7.96 o
   2  15   1         29.42         31.34         6.52 o
   3  15   1         42.22         37.97         8.06 o
   4  15   1        172.76        179.79        10.48 o
  -1  16   1       1598.78       1754.12        42.49 o
   0  16   1       1928.98       1990.75        45.63 o
   1  16   1       1196.41       1257.25        32.61 o
 -12   0   2       1437.71       1414.32        50.60 o
 -11   0   2       3806.11       3742.16        68.45 o
 -10   0   2       4544.57       4541.20        68.92 o
  -9   0   2       5278.61       5410.16        73.30 o
  -8   0   2      12271.59      11839.46       144.08 o
  -7   0   2      14215.12      14110.96       153.48 o
  -6   0   2      18161.99      17609.54       187.07 o
  -5   0   2      25154.69      24289.69       351.88 o
  -4   0   2      50317.13      50033.75       569.41 o
  -3   0   2      67501.51      65426.84       899.20 o
  -2   0   2        620.96        514.62        11.12 o
   1   0   2      25357.49      25254.41       525.82 o
   3   0   2      32674.64      31452.08       373.42 o
   4   0   2       3861.75       3743.90        67.60 o
   5   0   2       6865.02       7104.49        84.01 o
   6   0   2       4635.21       4625.88        79.85 o
   7   0   2       4584.11       4274.47        49.96 o
   8   0   2       3759.16       3980.59        50.97 o
   9   0   2       2528.92       2487.93        46.15 o
  10   0   2       5261.29       5293.65        99.80 o
  11   0   2       1805.16       1991.48        47.97 o
  12   0   2       1572.52       1677.46        46.50 o
 -12   1   2         35.31         50.22        11.02 o
 -11   1   2        178.21        185.55         6.61 o
 -10   1   2         57.85         54.71         4.04 o
  -9   1   2         72.62         95.90         3.95 o
  -8   1   2        108.62        105.37         4.25 o
  -7   1   2          0.35          7.89         2.10 o
  -6   1   2          3.60         11.30         3.00 o
  -5   1   2         60.26         74.06         4.23 o
  -4   1   2        432.47        468.74         3.95 o
  -3   1   2        787.02        739.68         6.37 o
  -2   1   2       1288.75       1333.48         7.12 o
  -1   1   2         16.28         22.94         1.59 o
   0   1   2        374.96        369.39         2.30 o
   1   1   2        234.71        234.32         2.42 o
   2   1   2       5456.44       5328.38        60.20 o
   3   1   2       2335.08       2438.87        15.48 o
   4   1   2       3759.75       4023.46        25.23 o
   5   1   2        345.25        356.97         7.41 o
   6   1   2        455.25        406.98         6.74 o
   7   1   2        162.58        156.89         4.42 o
   8   1   2        790.36        824.78        11.04 o
   9   1   2        604.67        568.81        10.63 o
  10   1   2        365.43        393.82        15.44 o
  11   1   2        130.77        136.39         8.86 o
  12   1   2        257.58        279.98        11.62 o
 -12   2   2        897.04        896.42        29.32 o
 -11   2   2       1531.21       1533.44        28.39 o
 -10   2   2       2860.72       2860.42        38.56 o
  -9   2   2       3002.08       2992.80        30.39 o
  -8   2   2       2944.83       2920.12        33.64 o
  -7   2   2       3590.42       3564.46        29.01 o
  -6   2   2       4144.41       4234.91        30.20 o
  -5   2   2       9064.47       9106.00        57.96 o
  -4   2   2      12509.89      12379.72        68.39 o
  -3   2   2       5452.24       5367.34        26.00 o
  -2   2   2       1592.36       1612.64        10.54 o
  -1   2   2       7997.65       8283.37        45.97 o
   0   2   2      16568.26      16862.38       130.74 o
   1   2   2       7708.93       7845.43        42.28 o
   2   2   2      16006.44      16088.17        97.61 o
   3   2   2      18234.72      18423.34       147.58 o
   4   2   2       7547.44       7375.09        44.56 o
   5   2   2       5987.33       5970.09        38.35 o
   6   2   2       4606.77       4539.73        34.18 o
   7   2   2       2459.64       2407.58        23.17 o
   8   2   2       3654.59       3635.40        40.10 o
   9   2   2       1724.21       1776.84        23.46 o
  10   2   2       1603.35       1578.08        27.45 o
  11   2   2        906.97        920.01        20.50 o
  12   2   2        459.27        504.59        19.25 o
 -12   3   2        242.59        238.86        20.66 o
 -11   3   2        402.32        391.20        34.84 o
 -10   3   2         26.38         33.12         3.87 o
  -9   3   2         65.34         78.03         4.10 o
  -8   3   2        222.31        242.41         5.32 o
  -7   3   2         26.13         32.17         3.70 o
  -6   3   2        219.80        248.27         3.95 o
  -5   3   2        108.20        144.14         2.78 o
  -4   3   2       1528.74       1681.78        16.28 o
  -3   3   2        427.46        427.78         4.41 o
  -2   3   2        779.71        773.03         7.86 o
  -1   3   2       5554.75       5848.92        36.69 o
   0   3   2      38790.90      40042.89       207.54 o
   1   3   2       2406.71       2592.41        19.04 o
   2   3   2        107.77        123.81         4.20 o
   3   3   2       1592.13       1732.50        13.54 o
   4   3   2         66.95         71.12         2.87 o
   5   3   2        407.78        375.93         4.40 o
   6   3   2       4855.32       4999.43        36.69 o
   7   3   2       2143.16       2153.67        19.32 o
   8   3   2       3509.44       3585.45        44.55 o
   9   3   2       1439.54       1412.37        19.34 o
  10   3   2       2584.04       2577.83        39.90 o
  11   3   2       1371.91       1390.41        27.83 o
  12   3   2       1207.28       1266.54        40.82 o
 -12   4   2         22.08         47.13        13.07 o
 -11   4   2         43.87         71.78         9.20 o
 -10   4   2        177.98        197.02         7.39 o
  -9   4   2        251.93        284.92        20.43 o
  -8   4   2        652.80        670.00        20.56 o
  -7   4   2         56.66         69.66         4.20 o
  -6   4   2          8.62         73.01         4.11 o
  -5   4   2       1317.32       1338.34        13.35 o
  -4   4   2       1703.54       1770.88        36.58 o
  -3   4   2       2181.74       2239.10        37.38 o
  -2   4   2          4.04         11.13         1.42 o
  -1   4   2        209.15        231.27         4.29 o
   0   4   2          5.39         18.24         3.00 o
   1   4   2         65.48         66.72         3.32 o
   2   4   2       3279.08       3408.18        25.80 o
   3   4   2        930.16        912.34         8.84 o
   4   4   2        166.48        149.12         5.72 o
   5   4   2          1.88          8.09         3.34 o
   6   4   2         46.63         54.59         7.24 o
   7   4   2        418.64        401.06        18.34 o
   8   4   2        373.27        364.44        18.11 o
   9   4   2         51.32         59.33         5.51 o
  10   4   2        110.37        114.57        10.17 o
  11   4   2         50.40         53.84         8.97 o
 -12   5   2         97.15        120.78        16.38 o
 -11   5   2        199.54        205.00        11.42 o
 -10   5   2         73.87         66.25         6.10 o
  -9   5   2        277.01        273.10         6.30 o
  -8   5   2       1241.34       1224.82        17.20 o
  -7   5   2        268.92        253.22         6.63 o
  -6   5   2          8.37         11.92         1.91 o
  -5   5   2       1835.26       1804.17        13.66 o
  -4   5   2        173.59        156.66         2.96 o
  -3   5   2        144.27        122.60         3.36 o
  -2   5   2        202.78        199.14         3.31 o
  -1   5   2       4052.88       4657.07        34.32 o
   0   5   2      14215.70      15035.35       139.27 o
   1   5   2       6953.10       7701.81        40.87 o
   2   5   2        573.68        502.21         5.53 o
   3   5   2        212.43        178.97         4.47 o
   4   5   2       1554.32       1459.69        11.67 o
   5   5   2         10.20         21.48         3.20 o
   6   5   2       3269.41       3246.64        27.10 o
   7   5   2       2410.51       2387.86        22.79 o
   8   5   2       1079.47       1077.91        19.73 o
   9   5   2        744.44        731.78        13.01 o
  10   5   2        686.94        685.04        16.87 o
  11   5   2        621.98        621.10        20.37 o
 -11   6   2       1585.02       1620.51        38.41 o
 -10   6   2       1541.54       1577.18        34.26 o
  -9   6   2       3933.92       3952.23        49.20 o
  -8   6   2       6444.90       6510.94        75.71 o
  -7   6   2       4658.40       4635.75        49.21 o
  -6   6   2       6670.44       6652.90        62.80 o
  -5   6   2      11810.91      12055.91       106.36 o
  -4   6   2      18913.26      19039.95       156.71 o
  -3   6   2      30040.18      30451.47       238.05 o
  -2   6   2      15772.07      16049.81       116.10 o
  -1   6   2      13918.04      14255.03       103.68 o
   0   6   2      12014.32      11989.41        66.50 o
   1   6   2      12138.42      12100.92        84.90 o
   2   6   2      22547.20      22978.40       200.56 o
   3   6   2       8786.49       8741.18        67.98 o
   4   6   2       6098.05       6335.05        52.97 o
   5   6   2       5349.07       5292.03        51.56 o
   6   6   2       3629.77       3516.46        31.32 o
   7   6   2       4685.56       4640.54        43.30 o
   8   6   2       3220.01       3197.28        42.33 o
   9   6   2        558.52        573.83        14.62 o
  10   6   2       2215.96       2193.75        38.57 o
  11   6   2       1354.46       1192.51       224.04 o
 -11   7   2         19.66         28.38         7.52 o
 -10   7   2        108.19        121.65        11.90 o
  -9   7   2          0.03          5.84         3.88 o
  -8   7   2         22.72         30.53         4.30 o
  -7   7   2         72.34         74.00         5.35 o
  -6   7   2        129.95        134.70         5.14 o
  -5   7   2         17.55         23.65         2.85 o
  -4   7   2         13.99         25.12         2.67 o
  -3   7   2        395.17        422.58         6.12 o
  -2   7   2         42.42         39.28         3.17 o
  -1   7   2         92.56         85.11         3.62 o
   0   7   2        727.75        751.02         6.01 o
   1   7   2         25.47         26.73         1.34 o
   2   7   2         66.87         62.90         4.20 o
   3   7   2         65.21         71.24         3.30 o
   4   7   2          4.16          4.20         2.31 o
   5   7   2         37.25         38.69         3.50 o
   6   7   2         68.35         69.71         5.68 o
   7   7   2         59.72         57.89         4.22 o
   8   7   2         43.05         71.95        13.87 o
   9   7   2         22.54         29.64         4.95 o
  10   7   2          1.72         22.61        12.85 o
  11   7   2          2.42          4.94        19.80 o
 -11   8   2       2322.52       2381.18        60.59 o
 -10   8   2       2322.39       2306.91        48.23 o
  -9   8   2       3162.03       3128.17        49.50 o
  -8   8   2       4538.10       4483.30        54.18 o
  -7   8   2       6820.65       6756.03        76.25 o
  -6   8   2       7444.04       7546.85        81.96 o
  -5   8   2       7555.60       7521.96        74.39 o
  -4   8   2       6879.66       7022.35        64.57 o
  -3   8   2       3473.73       3529.38        32.60 o
  -2   8   2       4595.44       4470.23        38.07 o
  -1   8   2      13967.53      14276.92       114.69 o
   0   8   2      18360.38      18864.71       182.70 o
   1   8   2      11733.65      12001.65       104.28 o
   2   8   2      12058.05      12470.29       106.42 o
   3   8   2      12308.44      12893.33       137.01 o
   4   8   2       8764.25       8824.89        84.84 o
   5   8   2       8934.19       8996.59        90.91 o
   6   8   2       6094.12       6029.60        65.58 o
   7   8   2       3302.20       3269.00        46.19 o
   8   8   2       3251.08       3295.55        59.32 o
   9   8   2       1812.72       1837.09        35.31 o
  10   8   2       2705.81       2673.72        59.56 o
 -10   9   2         68.37         62.41         8.75 o
  -9   9   2         57.46         53.04         6.68 o
  -8   9   2          7.30         12.04         4.19 o
  -7   9   2         52.16         41.28         4.71 o
  -6   9   2         27.54         35.81         4.16 o
  -5   9   2         72.48         60.72         4.43 o
  -4   9   2        182.61        155.85         5.01 o
  -3   9   2          0.55         14.40         5.49 o
  -2   9   2        146.52        136.87         4.32 o
  -1   9   2          1.25          8.14         4.10 o
   0   9   2        137.67        151.50         6.61 o
   1   9   2          8.85         13.83         4.34 o
   2   9   2        499.42        482.72         7.96 o
   3   9   2        275.82        301.43         7.21 o
   4   9   2       1600.94       1526.06        22.73 o
   5   9   2        380.08        330.65        10.41 o
   6   9   2        532.16        515.98        14.13 o
   7   9   2        149.75        139.35         7.07 o
   8   9   2       1070.86       1035.92        22.86 o
   9   9   2        780.78        773.87        22.75 o
  10   9   2        567.75        604.04        27.26 o
 -10  10   2        362.43        370.89        31.72 o
  -9  10   2        384.37        398.83        17.84 o
  -8  10   2        377.63        396.05        25.37 o
  -7  10   2        410.38        413.46        14.37 o
  -6  10   2        584.70        619.99        27.51 o
  -5  10   2        613.61        601.06        12.39 o
  -4  10   2        737.31        744.44        13.92 o
  -3  10   2        581.46        563.87        13.53 o
  -2  10   2        739.80        726.50        10.80 o
  -1  10   2        931.46        921.41        12.73 o
   0  10   2       1528.91       1495.14        24.34 o
   1  10   2       2300.48       2312.84        24.60 o
   2  10   2       1883.26       1867.93        23.43 o
   3  10   2       1336.24       1367.52        19.07 o
   4  10   2        680.83        682.21        11.52 o
   5  10   2        466.29        463.47        11.09 o
   6  10   2        446.58        424.59        10.15 o
   7  10   2        479.81        474.75        14.18 o
   8  10   2        294.04        309.11        13.53 o
   9  10   2        325.33        309.81        15.49 o
  -9  11   2        291.74        295.04        15.81 o
  -8  11   2        136.51        138.83         8.83 o
  -7  11   2        110.27        123.65         9.88 o
  -6  11   2        140.27        123.64         6.83 o
  -5  11   2        267.23        253.97         7.79 o
  -4  11   2          0.17          3.73         3.48 o
  -3  11   2         15.51         16.32         3.55 o
  -2  11   2        328.52        316.24         8.08 o
  -1  11   2        369.56        343.62         9.71 o
   0  11   2        197.56        164.15         7.16 o
   1  11   2        310.54        295.04         9.12 o
   2  11   2        992.42        956.08        13.83 o
   3  11   2       1269.58       1243.78        17.85 o
   4  11   2       1689.26       1608.34        23.04 o
   5  11   2        676.90        651.73        13.42 o
   6  11   2        616.15        607.62        13.40 o
   7  11   2        323.83        302.69        10.97 o
   8  11   2        972.58        939.61        24.92 o
  -8  12   2        771.71        787.13        25.47 o
  -7  12   2       1087.69       1071.86        25.46 o
  -6  12   2        819.23        808.22        22.96 o
  -5  12   2       1203.83       1193.88        20.81 o
  -4  12   2       2291.90       2260.41        32.85 o
  -3  12   2       1958.63       1969.42        43.64 o
  -2  12   2       1229.01       1250.37        24.51 o
  -1  12   2       1702.32       1731.91        28.79 o
   0  12   2       1517.96       1550.29        35.65 o
   1  12   2       1377.04       1408.54        25.58 o
   2  12   2       2271.06       2277.98        36.97 o
   3  12   2       1562.67       1536.26        25.66 o
   4  12   2        554.34        552.08        12.39 o
   5  12   2        624.32        594.48        14.20 o
   6  12   2        770.17        738.26        19.47 o
   7  12   2        524.90        508.20        16.93 o
   8  12   2        509.64        496.89        20.78 o
  -7  13   2         58.39         57.81         6.45 o
  -6  13   2        116.41        112.06         8.75 o
  -5  13   2         37.64         37.85         4.66 o
  -4  13   2          6.79          2.48         4.09 o
  -3  13   2          2.46          2.79         5.02 o
  -2  13   2          8.57          8.77         5.00 o
  -1  13   2        118.39        110.99         7.18 o
   0  13   2        104.32        104.19         7.43 o
   1  13   2        130.31        151.84         8.40 o
   2  13   2          6.37         13.54         7.02 o
   3  13   2          2.69          1.20         4.96 o
   4  13   2          7.75          7.22         4.65 o
   5  13   2        109.64        106.20         6.43 o
   6  13   2         89.09         72.07         7.84 o
   7  13   2        201.38        204.78        12.86 o
  -6  14   2       1821.12       1868.19        47.26 o
  -5  14   2       2388.10       2379.46        73.95 o
  -4  14   2       3314.97       3343.50        60.23 o
  -3  14   2       3998.38       4142.30        75.28 o
  -2  14   2       3296.16       3549.11        65.04 o
  -1  14   2       3263.75       3430.15        77.65 o
   0  14   2       3116.74       3256.08        72.67 o
   1  14   2       3149.71       3263.86        57.55 o
   2  14   2       3958.48       4136.53        74.21 o
   3  14   2       3109.97       3215.15        60.38 o
   4  14   2       2722.90       2792.99        52.84 o
   5  14   2       2784.09       2838.03        65.73 o
  -4  15   2         13.04         18.41         7.07 o
  -3  15   2          4.72         -1.44         4.59 o
  -2  15   2          0.68         -5.33         5.33 o
  -1  15   2          0.13         -5.20         5.71 o
   0  15   2         98.18         77.14         8.33 o
   1  15   2         38.68         45.92         7.00 o
   2  15   2         19.81         15.82         6.20 o
   3  15   2         21.56         23.28         6.24 o
   4  15   2        102.69        115.92        12.40 o
  -1  16   2       1631.27       1700.88        41.47 o
   0  16   2       1560.97       1637.94        45.90 o
   1  16   2       1353.86       1379.69        36.46 o
 -12   1   3        246.50        267.01        14.56 o
 -11   1   3        639.17        613.12        13.83 o
 -10   1   3        572.59        552.46         9.89 o
  -9   1   3        828.36        867.03        12.01 o
  -8   1   3         22.29         31.13         5.71 o
  -7   1   3        100.42        135.88         7.19 o
  -6   1   3         66.60         70.98         3.65 o
  -5   1   3         55.34         67.29         1.87 o
  -4   1   3       2216.36       2427.72        15.08 o
  -3   1   3         58.77         57.81         2.43 o
  -2   1   3       7333.68       7478.73        80.57 o
  -1   1   3       1437.35       1435.10        14.65 o
   0   1   3        233.43        251.87         5.09 o
   1   1   3        355.40        422.29         6.93 o
   2   1   3       1150.64       1051.91         8.98 o
   3   1   3       5709.60       5779.44        31.31 o
   4   1   3      13725.86      14399.38        97.18 o
   5   1   3       2271.44       2258.66        19.01 o
   6   1   3       1547.24       1556.31        13.80 o
   7   1   3        131.74        153.63         4.97 o
   8   1   3       3086.98       3064.64        46.82 o
   9   1   3        902.38        910.19        16.04 o
  10   1   3       1309.03       1342.05        25.38 o
  11   1   3       1244.42       1274.66        24.75 o
  12   1   3        741.73        724.68        19.25 o
 -12   2   3       1497.19       1487.55        74.70 o
 -11   2   3       1764.25       1843.78        28.15 o
 -10   2   3       1427.27       1485.67        19.40 o
  -9   2   3       3075.76       3073.30        31.37 o
  -8   2   3       5914.66       5924.05        55.13 o
  -7   2   3       5970.86       6122.05        78.21 o
  -6   2   3       2422.91       2429.78        28.70 o
  -5   2   3       8052.02       8352.33        51.80 o
  -4   2   3      11816.54      11878.32       114.74 o
  -3   2   3      11682.55      11294.12       162.51 o
  -2   2   3       9971.96      10059.13        41.21 o
  -1   2   3      17277.17      17975.75        90.38 o
   0   2   3       6469.40       6262.30        43.84 o
   1   2   3      11710.31      11638.90       120.26 o
   2   2   3      22334.25      22055.66       133.78 o
   3   2   3      27808.61      26671.45       190.90 o
   4   2   3       7598.46       7470.92        41.14 o
   5   2   3      11595.67      11396.37        71.36 o
   6   2   3       4503.80       4339.63        38.61 o
   7   2   3       4623.67       4375.77        42.10 o
   8   2   3       2540.07       2506.42        29.52 o
   9   2   3       1257.73       1295.76        23.17 o
  10   2   3       2098.57       2069.61        35.18 o
  11   2   3        823.18        865.15        19.67 o
  12   2   3        526.44        524.37        16.29 o
 -12   3   3         21.86         39.52        12.38 o
 -11   3   3          0.47         10.02         3.62 o
 -10   3   3          7.61         13.72         6.27 o
  -9   3   3        106.55         98.44         5.54 o
  -8   3   3         28.81         32.75         2.56 o
  -7   3   3         81.24         74.98         2.73 o
  -6   3   3          6.11          7.93         1.70 o
  -5   3   3          1.34         11.32         2.56 o
  -4   3   3         45.89         61.57         2.41 o
  -3   3   3        508.81        528.68         4.87 o
  -2   3   3         47.67         42.87         1.94 o
  -1   3   3        133.95        136.77         4.41 o
   0   3   3       1037.53       1022.79         5.60 o
   1   3   3        311.94        323.27         3.00 o
   2   3   3         74.82         61.56         1.55 o
   3   3   3          0.90          9.95         1.20 o
   4   3   3         26.53         25.71         1.50 o
   5   3   3        116.03        112.62         2.64 o
   6   3   3        386.09        363.01         4.97 o
   7   3   3        767.90        729.00        12.18 o
   8   3   3        172.90        167.75        10.53 o
   9   3   3         44.80         46.46         4.47 o
  10   3   3         46.09         53.07         7.83 o
  11   3   3         54.58         51.68         6.52 o
 -12   4   3       2583.16       2729.63        96.02 o
 -11   4   3       2791.00       2888.24       102.32 o
 -10   4   3       2716.84       2713.64        35.58 o
  -9   4   3       6449.91       6344.06        75.38 o
  -8   4   3       7287.76       7440.38        65.17 o
  -7   4   3       5194.33       5305.59        42.99 o
  -6   4   3       6385.91       6418.17        46.37 o
  -5   4   3      11617.67      11429.48        75.25 o
  -4   4   3      22406.39      22056.28       134.90 o
  -3   4   3      48456.00      48525.53       336.36 o
  -2   4   3      30685.26      30575.33       191.20 o
  -1   4   3      31572.43      32510.73       197.09 o
   0   4   3       8497.46       8255.78        55.39 o
   1   4   3      18407.02      18674.58       163.37 o
   2   4   3      23236.03      24017.74       146.93 o
   3   4   3      10527.24      10544.25        75.57 o
   4   4   3       7437.61       7365.49        47.15 o
   5   4   3       9309.13       9492.84        65.23 o
   6   4   3       7035.76       6991.70        56.34 o
   7   4   3      14947.62      14855.59       147.37 o
   8   4   3       4771.04       4690.59        51.38 o
   9   4   3       1138.07       1146.72        18.06 o
  10   4   3       2179.23       2261.72        37.51 o
  11   4   3       1168.62       1233.48        31.85 o
 -12   5   3        105.49        109.74        14.11 o
 -11   5   3        210.17        204.48        11.85 o
 -10   5   3          0.53          3.80         4.30 o
  -9   5   3        237.94        250.64         7.39 o
  -8   5   3        695.20        718.84         9.76 o
  -7   5   3          0.95          7.95         2.09 o
  -6   5   3         19.91         26.83         2.12 o
  -5   5   3         31.76         38.13         3.15 o
  -4   5   3       1412.03       1429.12        10.25 o
  -3   5   3        256.32        237.27         3.89 o
  -2   5   3        172.28        213.92         3.60 o
  -1   5   3        633.55        658.89         8.84 o
   0   5   3       9739.16      10271.89        60.54 o
   1   5   3       6369.27       6964.36        49.53 o
   2   5   3       1289.41       1199.43         9.49 o
   3   5   3        986.26       1048.08        12.83 o
   4   5   3        802.87        740.74         7.09 o
   5   5   3         35.69         37.90         2.86 o
   6   5   3       1830.12       1763.46        16.18 o
   7   5   3        170.28        188.69         6.48 o
   8   5   3        508.29        477.98         9.84 o
   9   5   3        240.34        230.31         7.75 o
  10   5   3        560.51        564.94        20.66 o
  11   5   3        363.25        375.30        16.15 o
 -11   6   3        538.57        542.13        32.23 o
 -10   6   3        538.76        548.06        14.99 o
  -9   6   3       1209.18       1172.75        21.61 o
  -8   6   3       2684.73       2751.35        33.67 o
  -7   6   3       1966.95       2022.10        21.58 o
  -6   6   3       2440.60       2398.12        25.56 o
  -5   6   3       3226.96       3235.96        31.84 o
  -4   6   3       3158.91       3189.72        28.27 o
  -3   6   3       6397.68       6540.26        52.47 o
  -2   6   3       6030.30       6402.94        46.78 o
  -1   6   3       6200.48       6424.22        45.39 o
   0   6   3       5171.31       5144.47        36.47 o
   1   6   3       4125.13       4228.25        26.51 o
   2   6   3       3102.41       3137.57        21.35 o
   3   6   3       1767.92       1711.40        13.60 o
   4   6   3       1727.19       1666.69        18.55 o
   5   6   3       1259.16       1230.45        11.92 o
   6   6   3       2371.89       2307.68        22.01 o
   7   6   3       2573.10       2455.47        31.73 o
   8   6   3       1180.73       1130.47        17.52 o
   9   6   3        632.44        629.43        15.11 o
  10   6   3        470.58        480.34        28.18 o
  11   6   3        393.53        414.28        22.69 o
 -11   7   3        318.11        306.35        14.45 o
 -10   7   3         43.78         43.97         5.57 o
  -9   7   3        355.42        324.34        10.42 o
  -8   7   3        168.74        175.38         7.22 o
  -7   7   3          7.47         12.58         3.15 o
  -6   7   3          5.28          7.04         2.78 o
  -5   7   3          0.97          5.08         2.48 o
  -4   7   3        487.27        476.78         7.05 o
  -3   7   3        167.60        148.95         3.93 o
  -2   7   3         74.58         52.67         2.37 o
  -1   7   3        189.11        169.16         5.75 o
   0   7   3       1543.53       1577.27        16.58 o
   1   7   3         82.02         79.10         3.08 o
   2   7   3       1568.66       1628.37        12.17 o
   3   7   3       1901.24       1787.75        17.51 o
   4   7   3       1651.74       1676.26        17.67 o
   5   7   3        879.40        810.55        11.31 o
   6   7   3       1776.78       1722.62        20.66 o
   7   7   3       1093.73       1022.46        21.30 o
   8   7   3       2062.72       2065.04        39.25 o
   9   7   3        926.80        869.52        54.02 o
  10   7   3       1357.10       1349.45        34.97 o
 -11   8   3        362.72        412.57        40.11 o
 -10   8   3        320.61        314.65        15.06 o
  -9   8   3        203.07        214.39        16.58 o
  -8   8   3        317.29        348.95        11.20 o
  -7   8   3        434.26        441.93         9.96 o
  -6   8   3        206.10        227.73         8.98 o
  -5   8   3        675.12        658.50        13.49 o
  -4   8   3        539.64        575.06         8.83 o
  -3   8   3        700.57        686.97        25.19 o
  -2   8   3        514.12        515.52         7.79 o
  -1   8   3       1889.18       1964.81        19.05 o
   0   8   3        574.97        557.28        11.68 o
   1   8   3        336.10        349.65        10.54 o
   2   8   3       1108.56       1175.83        18.45 o
   3   8   3       2854.32       2888.28        29.78 o
   4   8   3       1838.76       1783.46        23.16 o
   5   8   3       2475.85       2433.15        29.17 o
   6   8   3        487.85        476.52        12.83 o
   7   8   3        382.84        350.12        11.14 o
   8   8   3        190.71        179.06         9.65 o
   9   8   3        124.04        124.21         8.91 o
  10   8   3        275.27        274.12        25.91 o
 -10   9   3        180.43        160.91        10.73 o
  -9   9   3        160.38        125.72         8.17 o
  -8   9   3         41.76         50.83         7.19 o
  -7   9   3         13.29         11.29         3.71 o
  -6   9   3         16.20         14.27         3.61 o
  -5   9   3          5.04         11.09         2.96 o
  -4   9   3          1.11          0.14         2.93 o
  -3   9   3         47.25         48.94         3.57 o
  -2   9   3        748.09        722.26        10.44 o
  -1   9   3        166.51        169.90         7.33 o
   0   9   3        176.90        142.12         3.23 o
   1   9   3        235.15        210.88         4.87 o
   2   9   3         31.52         34.23         3.16 o
   3   9   3       1137.07       1118.98        14.48 o
   4   9   3       2625.09       2588.10        30.69 o
   5   9   3       1395.83       1375.00        19.25 o
   6   9   3        541.52        543.52        11.15 o
   7   9   3        419.64        410.91        12.78 o
   8   9   3        522.73        512.90        17.25 o
   9   9   3        595.14        615.61        19.46 o
 -10  10   3       1495.65       1515.92        39.99 o
  -9  10   3       1955.01       1904.83        35.25 o
  -8  10   3       4002.37       4078.56        67.35 o
  -7  10   3       5013.33       5020.03        73.42 o
  -6  10   3       5030.94       5101.12        64.64 o
  -5  10   3       6256.20       6603.65        76.42 o
  -4  10   3       8401.66       8598.72        91.24 o
  -3  10   3       7904.42       8114.94        84.05 o
  -2  10   3       5847.40       5860.28       112.02 o
  -1  10   3      13058.53      13375.63       127.05 o
   0  10   3       4695.94       4898.50        66.67 o
   1  10   3       4406.65       4445.68        76.16 o
   2  10   3       9660.38       9621.41        96.53 o
   3  10   3       7081.55       7131.50       113.29 o
   4  10   3       5090.45       5159.36        58.51 o
   5  10   3       4211.42       4123.37        49.97 o
   6  10   3       1920.98       1871.39        26.30 o
   7  10   3       1981.15       1914.55        35.65 o
   8  10   3       1167.21       1105.19        24.08 o
   9  10   3       1535.27       1507.91        33.31 o
  -9  11   3         11.75         17.93         7.26 o
  -8  11   3         39.51         38.90         5.74 o
  -7  11   3         27.61         24.08         6.28 o
  -6  11   3         45.14         32.51         4.98 o
  -5  11   3         13.65         10.74         3.71 o
  -4  11   3        181.53        169.02         5.96 o
  -3  11   3          6.38          7.90         2.92 o
  -2  11   3          3.22          7.90         2.79 o
  -1  11   3         21.78         23.53         4.77 o
   0  11   3        116.50        119.52         6.57 o
   1  11   3        351.80        353.98        10.13 o
   2  11   3        539.80        524.92         9.98 o
   3  11   3        123.25        118.69         8.43 o
   4  11   3         31.61         32.36         4.07 o
   5  11   3         35.84         44.82         4.73 o
   6  11   3          0.42          1.49         4.63 o
   7  11   3         15.58         15.21         5.57 o
   8  11   3         38.22         51.62        10.50 o
  -8  12   3       1890.17       1821.82        38.81 o
  -7  12   3       1926.64       1886.88        36.41 o
  -6  12   3       2101.51       2093.13        37.45 o
  -5  12   3       3589.16       3561.53        49.39 o
  -4  12   3       5002.32       4986.45        70.27 o
  -3  12   3       4815.27       4805.81       108.40 o
  -2  12   3       4155.03       4288.20        63.49 o
  -1  12   3       4454.56       4508.20        64.92 o
   0  12   3       4137.56       4210.55        62.29 o
   1  12   3       3963.09       3995.75        58.12 o
   2  12   3       4137.39       4143.56        62.27 o
   3  12   3       3005.34       2944.55        57.65 o
   4  12   3       2032.21       1994.71        31.41 o
   5  12   3       2139.66       2108.89        40.88 o
   6  12   3       2177.47       2183.41        43.75 o
   7  12   3       1924.39       1895.64        39.92 o
  -7  13   3          1.41          9.95         5.34 o
  -6  13   3          0.07         -2.41         4.25 o
  -5  13   3          0.19          1.67         3.28 o
  -4  13   3          8.97          1.68         4.87 o
  -3  13   3          9.17         10.84         4.80 o
  -2  13   3         58.20         48.35         5.92 o
  -1  13   3          5.49         12.06         5.35 o
   0  13   3        472.74        455.09        13.45 o
   1  13   3        147.14        132.91         8.23 o
   2  13   3        144.66        124.25         8.25 o
   3  13   3         56.88         58.10         6.79 o
   4  13   3        252.24        250.63        11.32 o
   5  13   3        332.40        291.23        11.01 o
   6  13   3        516.48        507.91        16.68 o
  -6  14   3        129.34        126.49        12.31 o
  -5  14   3         50.27         73.70        24.18 o
  -4  14   3        159.61        172.36        10.65 o
  -3  14   3        215.98        256.26        13.65 o
  -2  14   3        431.84        450.81        14.90 o
  -1  14   3        248.73        289.00        12.14 o
   0  14   3        295.13        335.49        15.00 o
   1  14   3        110.75        129.32         9.28 o
   2  14   3         25.16         60.32        10.86 o
   3  14   3          1.18         25.13         6.44 o
   4  14   3          1.29          7.89         6.17 o
   5  14   3          8.82         13.33         8.20 o
  -4  15   3          2.34         -3.64         6.46 o
  -3  15   3          0.82          1.10         5.06 o
  -2  15   3          1.72          1.05         4.58 o
  -1  15   3        144.92        148.53        10.27 o
   0  15   3        374.80        364.13        14.64 o
   1  15   3        267.19        258.14        13.24 o
   2  15   3        106.15        119.26        10.32 o
   3  15   3        260.51        277.06        14.07 o
   4  15   3        333.30        328.03        19.42 o
  -1  16   3       1258.63       1359.72        61.56 o
   0  16   3        883.63        902.97        31.87 o
 -12   0   4       2605.34       2619.23        82.69 o
 -11   0   4       4545.56       4552.80        97.04 o
 -10   0   4       2982.72       3005.13        67.29 o
  -9   0   4       6287.65       6215.13        81.59 o
  -8   0   4      16364.61      16358.22       293.42 o
  -7   0   4      21749.90      22634.55       299.79 o
  -6   0   4      23817.18      23499.89       228.07 o
  -5   0   4      25763.77      24627.18       328.44 o
  -4   0   4      20482.93      19102.46       227.76 o
  -3   0   4      17873.11      16114.56       171.73 o
  -2   0   4      44175.45      42053.22       484.61 o
   0   0   4        163.92        196.39         5.57 o
   1   0   4        460.09        406.14         7.55 o
   2   0   4       7393.05       7732.30        95.61 o
   3   0   4      25337.37      24751.25       516.85 o
   4   0   4      31841.01      31618.04       261.72 o
   5   0   4      20735.54      21505.86       476.99 o
   6   0   4       3273.86       3016.97        46.69 o
   7   0   4       3642.98       3612.66        59.60 o
   8   0   4       1376.06       1435.47        31.52 o
   9   0   4       5437.45       5467.04       101.18 o
  10   0   4       2631.12       2624.61        57.26 o
  11   0   4       1573.56       1735.32        49.97 o
 -12   1   4         30.22         44.65         6.69 o
 -11   1   4        284.18        294.72        12.12 o
 -10   1   4         11.70         16.84         5.38 o
  -9   1   4        208.64        212.16         5.41 o
  -8   1   4         69.66         82.87         6.42 o
  -7   1   4        206.56        237.81         6.16 o
  -6   1   4       1026.77       1011.39         9.73 o
  -5   1   4         93.47        115.75         2.25 o
  -4   1   4        390.74        390.67         4.38 o
  -3   1   4        109.14        121.71         2.20 o
  -2   1   4       1424.17       1403.71         9.45 o
  -1   1   4        140.03        144.05         3.57 o
   0   1   4        130.74        102.98         1.81 o
   1   1   4        215.28        172.10         1.74 o
   2   1   4         14.81         12.45         1.71 o
   3   1   4       1566.31       1614.40        11.17 o
   4   1   4       3651.30       3735.74        26.50 o
   5   1   4       1154.69       1089.44        11.06 o
   6   1   4        340.52        327.09         8.70 o
   7   1   4         20.01         25.72         3.09 o
   8   1   4        290.01        253.71         8.26 o
   9   1   4        201.91        225.84         8.86 o
  10   1   4        259.08        258.60        10.01 o
  11   1   4        336.39        350.97        16.70 o
 -12   2   4       1036.41       1032.78        45.18 o
 -11   2   4       1900.54       1917.88        33.24 o
 -10   2   4       2112.65       2055.48        27.76 o
  -9   2   4       2455.43       2434.01        25.08 o
  -8   2   4       4412.48       4486.78        68.44 o
  -7   2   4       4022.91       3960.24        30.95 o
  -6   2   4       3508.12       3352.58        23.19 o
  -5   2   4       6654.05       6773.22        40.40 o
  -4   2   4       6324.88       6359.54        43.20 o
  -3   2   4       9480.53       9412.03        58.84 o
  -2   2   4       7704.56       7853.95        45.03 o
  -1   2   4      12429.56      12642.38        57.96 o
   0   2   4       8138.13       8095.66        38.97 o
   1   2   4       9177.70       9303.83       103.38 o
   2   2   4      11745.88      11263.85       104.17 o
   3   2   4      12953.94      12526.50       101.48 o
   4   2   4       7242.80       7262.81        52.84 o
   5   2   4      10650.37      10646.19       113.03 o
   6   2   4       4070.42       3953.03        36.49 o
   7   2   4       3805.43       3658.27        38.63 o
   8   2   4       1563.46       1578.72        22.28 o
   9   2   4       1094.50       1096.03        21.34 o
  10   2   4        937.97        940.05        22.00 o
  11   2   4        575.28        584.23        17.02 o
 -12   3   4        117.34        127.91         9.19 o
 -11   3   4         98.02         86.03         6.35 o
 -10   3   4         33.60         47.67         6.15 o
  -9   3   4        745.04        692.96        11.79 o
  -8   3   4        144.29        141.88         4.04 o
  -7   3   4          0.04          2.69         1.64 o
  -6   3   4        411.01        432.91         4.72 o
  -5   3   4         12.74         28.72         3.83 o
  -4   3   4         39.86         44.63         2.01 o
  -3   3   4       2155.94       2370.10        17.88 o
  -2   3   4       4434.36       4549.06        32.75 o
  -1   3   4        472.99        404.63         3.53 o
   0   3   4        617.32        696.33         4.96 o
   1   3   4         30.39         43.91         1.82 o
   2   3   4       1227.75       1221.34        11.75 o
   3   3   4       2009.30       1719.37        14.65 o
   4   3   4       3697.14       3610.00        21.18 o
   5   3   4       2649.05       2576.83        23.28 o
   6   3   4       3132.81       3173.32        31.56 o
   7   3   4       1660.01       1531.43        19.01 o
   8   3   4       1391.54       1364.33        19.26 o
   9   3   4       1162.14       1192.99        22.77 o
  10   3   4       2581.36       2597.13        41.65 o
  11   3   4       1836.55       1926.02        36.60 o
 -12   4   4        129.27        132.17        14.36 o
 -11   4   4        121.16        162.01        22.23 o
 -10   4   4         21.78         57.64        10.63 o
  -9   4   4        231.16        273.49        23.40 o
  -8   4   4        689.26        750.93        17.34 o
  -7   4   4         51.21         62.01         6.07 o
  -6   4   4        151.73        142.22         3.99 o
  -5   4   4        253.00        265.33         6.99 o
  -4   4   4         99.35        103.05         8.22 o
  -3   4   4       1551.59       1555.87        17.77 o
  -2   4   4        123.25        130.77         5.88 o
  -1   4   4        531.99        540.18         5.84 o
   0   4   4          8.81         12.72         1.33 o
   1   4   4        706.34        734.57         6.09 o
   2   4   4         83.28         81.77         3.74 o
   3   4   4        148.13        159.00         7.38 o
   4   4   4        212.07        202.05         4.46 o
   5   4   4        877.14        842.19         9.66 o
   6   4   4        605.09        546.82        13.42 o
   7   4   4        667.19        610.16        16.12 o
   8   4   4          6.49          4.11         5.04 o
   9   4   4         71.62         69.39         6.09 o
  10   4   4         82.29         69.56         7.31 o
  11   4   4         72.06         73.40         9.02 o
 -12   5   4        259.54        268.52        18.55 o
 -11   5   4         72.93         88.17         7.78 o
 -10   5   4        109.31        101.35         5.72 o
  -9   5   4        221.84        227.87         7.45 o
  -8   5   4        666.78        666.93        11.02 o
  -7   5   4         38.37         33.29         2.29 o
  -6   5   4        123.10        115.21         6.34 o
  -5   5   4        497.87        498.81         5.64 o
  -4   5   4       1670.40       1772.26        15.70 o
  -3   5   4       1461.49       1463.86         9.69 o
  -2   5   4       1167.92       1416.35        11.26 o
  -1   5   4       1271.99       1228.11        12.15 o
   0   5   4      15604.48      16901.27       163.63 o
   1   5   4      11187.42      11841.91        93.79 o
   2   5   4       1134.18       1182.42        17.20 o
   3   5   4       2085.08       2261.95        16.77 o
   4   5   4        745.36        714.90         6.97 o
   5   5   4        766.66        700.74         9.04 o
   6   5   4       2283.70       2218.75        25.58 o
   7   5   4        189.98        207.47         6.92 o
   8   5   4        566.53        533.15        10.41 o
   9   5   4        929.64        956.30        17.92 o
  10   5   4       1181.66       1169.12        28.41 o
  11   5   4        934.63        987.88        30.10 o
 -11   6   4       2670.59       2681.07        58.29 o
 -10   6   4       3240.86       3268.96        53.71 o
  -9   6   4       4929.25       4989.67        74.13 o
  -8   6   4       4632.79       4756.48        64.08 o
  -7   6   4       5043.10       5068.01        42.59 o
  -6   6   4       9596.81       9782.98        93.08 o
  -5   6   4      13652.20      13566.69       116.10 o
  -4   6   4      12999.34      13126.03       112.23 o
  -3   6   4      15403.66      15432.65       119.07 o
  -2   6   4      12146.08      12186.68        90.31 o
  -1   6   4      18883.88      19509.06       127.03 o
   0   6   4      10501.14      10593.77        67.59 o
   1   6   4      13918.95      14285.49        93.96 o
   2   6   4       4135.72       4131.06        32.58 o
   3   6   4       5942.70       5873.42        44.39 o
   4   6   4       4182.15       4049.53        37.45 o
   5   6   4       4400.64       4486.19        36.87 o
   6   6   4       4363.19       4347.85        47.30 o
   7   6   4       7758.16       7861.47        87.90 o
   8   6   4       1403.75       1324.11        20.23 o
   9   6   4       1421.65       1411.24        35.28 o
  10   6   4       1151.70       1164.48        31.01 o
  11   6   4        695.83        745.78        29.74 o
 -11   7   4         30.62         27.34         7.08 o
 -10   7   4         15.63         14.93         4.84 o
  -9   7   4        144.50        135.28         9.62 o
  -8   7   4          5.45          8.65         4.27 o
  -7   7   4         15.45         17.89         4.15 o
  -6   7   4        122.29        121.59         4.59 o
  -5   7   4         29.77         31.13         3.09 o
  -4   7   4        148.33        129.97         4.55 o
  -3   7   4        224.84        211.11         4.40 o
  -2   7   4         60.94         65.11         3.06 o
  -1   7   4         29.41         29.43         1.90 o
   0   7   4         23.17         17.60         1.82 o
   1   7   4        252.47        242.45         3.60 o
   2   7   4         51.43         46.83         3.90 o
   3   7   4          0.31          1.60         1.76 o
   4   7   4         14.70         16.23         2.34 o
   5   7   4          4.36          5.22         2.34 o
   6   7   4          7.86          7.35         4.07 o
   7   7   4         30.12         28.29         5.12 o
   8   7   4         24.34         30.69        10.35 o
   9   7   4         56.08         49.19         7.01 o
  10   7   4         12.65         13.44         6.65 o
 -11   8   4       1729.21       1736.48        43.40 o
 -10   8   4       1640.83       1600.39        30.19 o
  -9   8   4       3086.86       3052.13        48.85 o
  -8   8   4       5572.64       5565.39        81.27 o
  -7   8   4       6153.74       6156.00        82.43 o
  -6   8   4       5694.06       5797.96        63.13 o
  -5   8   4       7940.96       7968.42        80.32 o
  -4   8   4       6887.40       6962.36        65.26 o
  -3   8   4       8038.17       8201.33        73.36 o
  -2   8   4      11147.86      11484.07        98.79 o
  -1   8   4      11628.82      11767.65       140.10 o
   0   8   4       7692.55       7660.13        55.60 o
   1   8   4       8602.01       8692.54        62.85 o
   2   8   4      13356.33      13703.81       104.01 o
   3   8   4      15026.33      15212.81       153.96 o
   4   8   4      10327.08      10451.16       113.94 o
   5   8   4       8958.12       9025.96        94.36 o
   6   8   4       3461.12       3377.90        51.79 o
   7   8   4       3027.24       2948.91        46.75 o
   8   8   4       1535.46       1511.37        29.89 o
   9   8   4       1866.34       1798.06        49.26 o
  10   8   4       1717.82       1763.08        47.86 o
 -10   9   4         48.50         54.19         8.26 o
  -9   9   4        167.66        168.64         8.49 o
  -8   9   4          2.12          2.61         4.51 o
  -7   9   4          5.56          8.35         4.40 o
  -6   9   4        158.16        145.92         6.27 o
  -5   9   4          0.48          1.00         2.54 o
  -4   9   4        106.45         97.06         4.37 o
  -3   9   4          2.75          5.41         2.41 o
  -2   9   4        195.44        180.07         5.11 o
  -1   9   4         29.68         30.69         3.05 o
   0   9   4        308.88        300.40         4.89 o
   1   9   4         53.87         43.77         3.93 o
   2   9   4        276.67        281.56         6.43 o
   3   9   4        867.70        902.87        13.93 o
   4   9   4       1276.73       1207.38        16.69 o
   5   9   4        470.73        473.90        10.40 o
   6   9   4        661.80        615.81        15.09 o
   7   9   4        701.77        655.46        21.68 o
   8   9   4       1081.56       1046.66        24.42 o
   9   9   4        305.05        287.69        13.35 o
 -10  10   4        160.37        196.36        18.55 o
  -9  10   4        287.18        293.88        16.31 o
  -8  10   4        467.96        454.75        20.11 o
  -7  10   4        958.37        962.99        22.26 o
  -6  10   4       1108.00       1071.71        19.13 o
  -5  10   4        764.42        759.09        17.24 o
  -4  10   4        585.19        616.52        11.70 o
  -3  10   4        589.83        570.13         9.92 o
  -2  10   4       1360.45       1377.51        19.24 o
  -1  10   4       1135.38       1137.98        19.27 o
   0  10   4        890.82        879.26        15.65 o
   1  10   4        416.48        395.59         7.83 o
   2  10   4       1213.82       1171.90        16.07 o
   3  10   4       1910.71       1876.83        24.46 o
   4  10   4       1838.97       1841.81        26.39 o
   5  10   4        432.31        422.44        10.78 o
   6  10   4        115.76        106.45        11.92 o
   7  10   4         22.22         14.87         5.43 o
   8  10   4        243.73        211.02        20.90 o
   9  10   4        282.72        246.36        21.77 o
  -9  11   4        109.96        111.11        11.08 o
  -8  11   4         21.49         27.87         6.14 o
  -7  11   4          3.26         10.82         7.95 o
  -6  11   4         11.55          5.97         4.50 o
  -5  11   4        121.89        108.15         6.18 o
  -4  11   4        244.95        237.65         9.17 o
  -3  11   4         90.97         95.15         4.72 o
  -2  11   4        704.61        687.40        11.79 o
  -1  11   4        786.82        752.76        15.87 o
   0  11   4       1147.25       1103.34        18.71 o
   1  11   4       1506.73       1472.15        26.41 o
   2  11   4        511.62        499.61        10.11 o
   3  11   4        642.72        618.52        11.29 o
   4  11   4       1043.04        961.49        16.28 o
   5  11   4       1128.56       1085.35        20.36 o
   6  11   4        882.19        838.68        19.15 o
   7  11   4        718.14        680.93        18.81 o
   8  11   4        846.30        853.39        23.93 o
  -8  12   4        882.10        858.66        21.97 o
  -7  12   4        654.40        620.65        16.34 o
  -6  12   4        649.58        638.96        19.49 o
  -5  12   4       1803.77       1784.29        28.67 o
  -4  12   4       1857.69       1838.90        29.09 o
  -3  12   4       1768.98       1705.86        53.55 o
  -2  12   4       1906.13       1988.19        35.24 o
  -1  12   4       1694.59       1805.42        44.79 o
   0  12   4        889.89        927.15        20.67 o
   1  12   4       1386.08       1428.75        27.35 o
   2  12   4       1273.52       1260.25        24.82 o
   3  12   4       1181.25       1162.11        27.92 o
   4  12   4        476.58        468.14        12.04 o
   5  12   4        830.24        837.69        20.48 o
   6  12   4        427.54        411.51        14.80 o
   7  12   4        709.84        668.13        22.24 o
  -7  13   4         12.03          1.41         4.90 o
  -6  13   4          5.67         -0.29         4.05 o
  -5  13   4          6.26          1.79         3.97 o
  -4  13   4          0.61         -1.13         4.25 o
  -3  13   4          3.83          0.59         4.17 o
  -2  13   4         32.64         35.50         5.64 o
  -1  13   4        259.23        256.32        10.19 o
   0  13   4        549.63        540.37        16.22 o
   1  13   4        505.69        526.75        15.07 o
   2  13   4        237.50        238.98        10.89 o
   3  13   4         90.15        100.46         7.37 o
   4  13   4         73.40         70.85         7.18 o
   5  13   4         98.31         87.04        12.08 o
   6  13   4        191.01        180.14        10.10 o
  -6  14   4       1818.94       1869.85        51.27 o
  -5  14   4       2363.83       2332.56        56.04 o
  -4  14   4       2998.72       3099.48        67.35 o
  -3  14   4       3518.46       3659.91        64.12 o
  -2  14   4       3479.40       3631.07        82.26 o
  -1  14   4       3756.88       3911.09        89.65 o
   0  14   4       3914.15       4210.12        76.01 o
   1  14   4       4653.48       4984.10       145.82 o
   2  14   4       3749.85       3949.50        85.71 o
   3  14   4       2600.33       2555.71        59.50 o
   4  14   4       2163.17       2225.01        56.58 o
   5  14   4       1739.07       1779.21        48.67 o
  -4  15   4         21.32         14.76         8.46 o
  -3  15   4          1.84         -4.15         7.35 o
  -2  15   4          7.23         21.69         6.03 o
  -1  15   4         15.44         16.71         5.89 o
   0  15   4          2.72          7.83         5.24 o
   1  15   4          0.38         -3.75         6.08 o
   2  15   4          1.04          2.59         5.20 o
   3  15   4         72.49         68.74        10.54 o
 -12   1   5         20.86         36.98         6.10 o
 -11   1   5        112.10        115.35         7.18 o
 -10   1   5         46.12         44.36         4.95 o
  -9   1   5        395.85        361.47         6.93 o
  -8   1   5          0.04          5.66         3.15 o
  -7   1   5        280.75        261.18         4.92 o
  -6   1   5        470.50        492.96         5.25 o
  -5   1   5       2682.58       2867.92        23.23 o
  -4   1   5       4362.68       4589.08        32.48 o
  -3   1   5       2292.55       2360.76        20.29 o
  -2   1   5       7443.51       7478.28        45.21 o
  -1   1   5        201.84        198.03         4.13 o
   0   1   5       1484.50       1427.13        18.55 o
   1   1   5       5468.10       5706.10        39.31 o
   2   1   5         35.62         50.47         3.60 o
   3   1   5        726.90        685.77         8.69 o
   4   1   5        574.33        564.17         6.61 o
   5   1   5       2465.00       2287.03        24.54 o
   6   1   5       4685.90       4830.57        66.95 o
   7   1   5       5563.50       5442.15        65.48 o
   8   1   5       2368.01       2295.62        33.97 o
   9   1   5        381.41        405.54        11.57 o
  10   1   5       1013.05       1074.45        22.83 o
  11   1   5       1576.48       1700.20        34.48 o
 -12   2   5       1996.28       2016.74        44.81 o
 -11   2   5       2154.72       2186.81        47.02 o
 -10   2   5       2151.42       2114.46        38.56 o
  -9   2   5       5489.48       5604.21        69.63 o
  -8   2   5       7931.21       8149.87        68.90 o
  -7   2   5       5351.83       5404.10        47.17 o
  -6   2   5       5922.23       5874.23        49.69 o
  -5   2   5      12954.05      13303.45       100.87 o
  -4   2   5      12729.95      12494.21        98.28 o
  -3   2   5      26857.41      26760.24       181.08 o
  -2   2   5      37235.46      36940.02       210.39 o
  -1   2   5      27429.00      27622.91       146.98 o
   0   2   5      19898.86      19896.16       145.64 o
   1   2   5      23158.12      23397.79       126.83 o
   2   2   5      24853.21      24976.01       205.55 o
   3   2   5      18038.67      17864.27       148.91 o
   4   2   5       6971.73       6865.91        51.65 o
   5   2   5       9737.82       9965.38        83.25 o
   6   2   5       4212.64       4098.85        43.46 o
   7   2   5       5830.41       5670.07        69.26 o
   8   2   5       1505.06       1523.37        25.36 o
   9   2   5       2402.58       2386.34        38.86 o
  10   2   5       1031.07       1023.20        21.30 o
  11   2   5        570.71        602.09        17.76 o
 -12   3   5         23.31         34.03        11.21 o
 -11   3   5         20.35         36.11        13.67 o
 -10   3   5         78.22         88.36         5.50 o
  -9   3   5         63.74         77.81         6.87 o
  -8   3   5        205.04        217.00         6.39 o
  -7   3   5        119.67        112.45         5.48 o
  -6   3   5          3.17          5.79         1.85 o
  -5   3   5          3.99          7.92         2.00 o
  -4   3   5         90.92         82.32         4.66 o
  -3   3   5         11.62         14.49         0.93 o
  -2   3   5        185.03        175.93         2.09 o
  -1   3   5        500.14        491.58         4.91 o
   0   3   5        556.35        586.66         4.99 o
   1   3   5        462.52        453.07         4.30 o
   2   3   5        730.28        735.28         5.48 o
   3   3   5        669.36        658.45         7.51 o
   4   3   5        355.88        329.09         5.27 o
   5   3   5         75.95         66.20         5.23 o
   6   3   5        246.27        222.57        12.46 o
   7   3   5        242.60        244.60        11.40 o
   8   3   5        158.71        155.62         7.86 o
   9   3   5        237.55        222.03        10.16 o
  10   3   5        131.35        125.64         9.38 o
  11   3   5         80.59         70.63         8.87 o
 -12   4   5       2643.70       2601.38       113.30 o
 -11   4   5       4268.39       4274.66        89.27 o
 -10   4   5       6489.76       6544.49        91.46 o
  -9   4   5       9540.25       9668.32       108.39 o
  -8   4   5       6497.65       6403.89        70.33 o
  -7   4   5       5941.80       5952.07        56.56 o
  -6   4   5      11003.97      11016.82        93.64 o
  -5   4   5      17656.93      17759.50       160.22 o
  -4   4   5      21878.39      21586.85       162.03 o
  -3   4   5      22338.38      21961.33       128.89 o
  -2   4   5      20268.28      20464.72       118.29 o
  -1   4   5      33970.12      34547.03       245.33 o
   0   4   5      46387.12      46024.39       287.80 o
   1   4   5      50220.12      51258.81       567.33 o
   2   4   5      18358.01      18671.94       142.28 o
   3   4   5       9640.93       9841.85        91.05 o
   4   4   5       3417.76       3316.31        29.17 o
   5   4   5       4174.89       4239.38        44.61 o
   6   4   5       9339.60       9149.01        89.29 o
   7   4   5      12084.93      12311.31       129.80 o
   8   4   5       2347.84       2337.42        43.91 o
   9   4   5       3222.31       3243.01        52.25 o
  10   4   5       1400.25       1407.96        31.71 o
  11   4   5        784.47        829.94        27.76 o
 -12   5   5         76.05        108.64        22.15 o
 -11   5   5         23.68         32.46         8.01 o
 -10   5   5         31.16         38.60         4.56 o
  -9   5   5        361.90        376.23        10.14 o
  -8   5   5          0.94          4.85         3.43 o
  -7   5   5         59.92         59.20         3.54 o
  -6   5   5         74.11         78.18         3.26 o
  -5   5   5       1051.23       1057.96        10.79 o
  -4   5   5       1725.16       1765.96        15.63 o
  -3   5   5         36.71         32.76         2.33 o
  -2   5   5        385.30        309.72         3.66 o
  -1   5   5        767.34        811.20         9.93 o
   0   5   5       3900.32       3956.93        30.09 o
   1   5   5        858.15        877.00         7.68 o
   2   5   5         26.60         32.45         3.12 o
   3   5   5       1175.53       1184.43        11.62 o
   4   5   5         85.83         74.85         4.00 o
   5   5   5       1409.00       1380.79        16.30 o
   6   5   5       1613.13       1562.36        21.01 o
   7   5   5        177.74        176.52         6.69 o
   8   5   5        125.86        123.86         6.12 o
   9   5   5        242.91        256.21        10.44 o
  10   5   5        548.07        535.87        20.56 o
  11   5   5        715.24        811.26        32.26 o
 -11   6   5        827.70        858.05        32.92 o
 -10   6   5        825.94        849.26        21.39 o
  -9   6   5       1371.65       1396.46        39.37 o
  -8   6   5       1226.20       1243.17        33.03 o
  -7   6   5       1106.10       1120.43        21.36 o
  -6   6   5       2713.73       2733.26        34.97 o
  -5   6   5       2507.01       2477.92        44.12 o
  -4   6   5       2931.55       2829.91        33.71 o
  -3   6   5       3380.67       3238.44        21.67 o
  -2   6   5       2006.38       1950.04        14.21 o
  -1   6   5       2940.87       2882.37        20.86 o
   0   6   5       4474.22       4680.42        32.57 o
   1   6   5       5283.88       5430.20        38.36 o
   2   6   5       3075.26       3071.48        23.85 o
   3   6   5       2284.50       2295.63        19.51 o
   4   6   5       1588.70       1577.64        14.69 o
   5   6   5       1250.18       1212.31        18.26 o
   6   6   5       1608.75       1534.48        20.53 o
   7   6   5        864.35        842.05        15.86 o
   8   6   5        599.06        573.83        12.64 o
   9   6   5        668.54        647.49        22.02 o
  10   6   5        572.01        591.70        22.33 o
 -11   7   5         52.69         45.52         8.14 o
 -10   7   5          0.53         -3.79         4.66 o
  -9   7   5        189.59        190.64         9.52 o
  -8   7   5         36.43         38.25         5.27 o
  -7   7   5          1.73         13.54         7.12 o
  -6   7   5        208.16        205.36         9.22 o
  -5   7   5        149.18        160.14         4.95 o
  -4   7   5        876.52        835.71        12.42 o
  -3   7   5        651.09        611.33         8.42 o
  -2   7   5        819.48        749.88        16.47 o
  -1   7   5        778.94        815.13         9.49 o
   0   7   5        379.83        423.82         5.36 o
   1   7   5        431.13        450.89         5.73 o
   2   7   5       1448.34       1416.72        12.66 o
   3   7   5       3021.69       3003.17        25.56 o
   4   7   5       2416.81       2373.79        21.99 o
   5   7   5       2510.44       2443.43        28.43 o
   6   7   5       2432.22       2421.66        38.16 o
   7   7   5       2613.62       2561.75        43.16 o
   8   7   5       1585.16       1569.79        33.71 o
   9   7   5       1415.92       1432.10        35.32 o
  10   7   5       1206.85       1248.45        33.42 o
 -11   8   5        438.84        439.06        27.58 o
 -10   8   5        386.92        377.63        13.77 o
  -9   8   5        650.68        638.80        17.49 o
  -8   8   5       1012.44       1040.06        22.48 o
  -7   8   5        668.93        650.84        16.46 o
  -6   8   5        744.56        745.33        15.23 o
  -5   8   5       1103.45       1146.38        15.44 o
  -4   8   5        926.27        907.42        11.91 o
  -3   8   5       1959.67       1904.58        19.99 o
  -2   8   5       2945.44       3059.05        30.30 o
  -1   8   5       4526.61       4538.77        43.50 o
   0   8   5       3436.20       3515.21        27.93 o
   1   8   5       2925.74       2950.22        24.30 o
   2   8   5       2585.72       2610.64        28.85 o
   3   8   5       1621.77       1589.35        17.10 o
   4   8   5        723.60        711.98        11.82 o
   5   8   5       1477.01       1439.15        25.55 o
   6   8   5        869.93        824.44        18.54 o
   7   8   5       1344.35       1279.18        26.93 o
   8   8   5        216.71        204.46        10.41 o
   9   8   5        271.61        278.36        20.78 o
 -10   9   5         22.47         18.03         5.96 o
  -9   9   5         34.28         45.51         6.92 o
  -8   9   5          0.66         10.34         4.84 o
  -7   9   5         48.97         38.08         5.83 o
  -6   9   5         49.97         48.76         5.63 o
  -5   9   5        127.99         98.37         4.83 o
  -4   9   5        342.06        335.61         7.29 o
  -3   9   5        951.52        954.24        13.32 o
  -2   9   5        807.44        837.63        12.35 o
  -1   9   5        205.65        216.87         5.19 o
   0   9   5        618.69        615.55         7.79 o
   1   9   5       1107.29       1104.42        11.52 o
   2   9   5        719.52        763.06        10.87 o
   3   9   5        747.34        755.17        12.66 o
   4   9   5        754.66        714.78        11.88 o
   5   9   5        720.67        707.25        16.77 o
   6   9   5       1385.33       1363.17        27.69 o
   7   9   5       1404.17       1347.93        29.49 o
   8   9   5       1090.03       1032.97        27.13 o
   9   9   5        421.49        428.50        25.35 o
  -9  10   5       3096.22       3128.06        54.65 o
  -8  10   5       4945.41       5007.00        79.72 o
  -7  10   5       4932.83       4842.96        75.13 o
  -6  10   5       5756.85       5847.74        82.80 o
  -5  10   5       7033.18       7020.23        81.67 o
  -4  10   5       6639.01       6773.27        74.95 o
  -3  10   5       5752.03       6187.00        78.35 o
  -2  10   5      10808.25      10880.50       120.43 o
  -1  10   5      10812.55      11134.23       188.55 o
   0  10   5       3643.70       3603.06        43.75 o
   1  10   5       5036.32       5102.86        53.61 o
   2  10   5       4562.32       4659.41        51.85 o
   3  10   5       5155.10       5039.16        55.18 o
   4  10   5       5461.72       5309.40        62.53 o
   5  10   5       4278.21       4300.65        66.44 o
   6  10   5       2562.06       2645.46        46.96 o
   7  10   5       1700.51       1659.27        35.01 o
   8  10   5       1144.98       1112.56        28.70 o
  -9  11   5         10.25         12.25         6.02 o
  -8  11   5          0.05         -3.10         4.81 o
  -7  11   5         43.97         41.55         6.09 o
  -6  11   5         41.40         42.66         6.21 o
  -5  11   5         72.11         59.29         5.26 o
  -4  11   5         70.04         70.81         4.94 o
  -3  11   5         98.19         92.72         7.38 o
  -2  11   5        138.74        138.92         6.78 o
  -1  11   5         12.96         16.91         4.56 o
   0  11   5         25.28         32.74         5.29 o
   1  11   5          0.57         -1.14         3.56 o
   2  11   5         41.99         45.89         4.29 o
   3  11   5         43.96         47.65         4.29 o
   4  11   5         69.77         60.39         4.75 o
   5  11   5         58.48         68.56         7.37 o
   6  11   5          3.42          5.79         4.54 o
   7  11   5          6.86          8.61         5.81 o
   8  11   5         10.11          3.20         5.81 o
  -8  12   5       1929.24       1858.08        37.79 o
  -7  12   5       1961.53       1900.02        37.22 o
  -6  12   5       2224.81       2205.98        41.69 o
  -5  12   5       2626.34       2552.82        42.36 o
  -4  12   5       2801.57       2796.09        38.50 o
  -3  12   5       3104.86       3031.59        40.05 o
  -2  12   5       3691.52       3685.88        54.63 o
  -1  12   5       3935.27       3948.97        58.70 o
   0  12   5       3453.68       3565.96        53.00 o
   1  12   5       3417.23       3456.11        55.01 o
   2  12   5       3216.50       3278.27        52.97 o
   3  12   5       2368.67       2347.65        60.92 o
   4  12   5       1970.62       1904.13        30.10 o
   5  12   5       2000.61       1925.79        42.94 o
   6  12   5       1560.32       1561.54        33.53 o
   7  12   5       1273.18       1258.68        30.26 o
  -7  13   5          0.17         -3.79         5.02 o
  -6  13   5          0.32         -4.92         4.92 o
  -5  13   5         51.41         50.48         6.48 o
  -4  13   5         25.31         16.64         5.38 o
  -3  13   5          3.27          0.40         4.18 o
  -2  13   5          8.62          5.91         4.54 o
  -1  13   5        257.66        237.09        11.02 o
   0  13   5        409.54        392.50        12.30 o
   1  13   5        434.97        413.47        12.96 o
   2  13   5        313.04        317.41        11.88 o
   3  13   5        625.16        593.60        16.27 o
   4  13   5        884.84        852.68        28.71 o
   5  13   5        792.23        816.00        29.82 o
   6  13   5        871.21        886.49        33.18 o
  -6  14   5         35.65         64.84        14.99 o
  -5  14   5         81.67        122.69        18.04 o
  -4  14   5         84.37        132.56        19.00 o
  -3  14   5         20.73         52.89        14.70 o
  -2  14   5         21.98         44.34        10.32 o
  -1  14   5         33.23         68.54        14.88 o
   0  14   5         75.80        109.96        11.75 o
   1  14   5         29.35         64.09        10.83 o
   2  14   5         22.85         33.63         9.01 o
   3  14   5          2.65          7.76         7.89 o
   4  14   5          1.45          3.16         6.51 o
   5  14   5          0.34         -9.46         9.46 o
  -4  15   5        137.08        112.00        11.77 o
  -3  15   5         63.75         62.00         9.78 o
  -2  15   5         95.03         86.65         8.41 o
  -1  15   5        227.49        224.26        12.16 o
   0  15   5        480.82        462.45        16.15 o
   1  15   5        534.40        525.94        17.40 o
   2  15   5        647.49        648.08        20.06 o
   3  15   5        839.78        875.93        29.71 o
 -12   0   6       3694.73       3731.45        91.80 o
 -11   0   6       3673.00       3591.19       206.28 o
 -10   0   6       2543.98       2560.29        55.82 o
  -9   0   6      10650.68      10665.22       470.03 o
  -8   0   6      15700.77      15257.55       267.61 o
  -7   0   6      17724.45      17251.78       183.51 o
  -6   0   6      20460.76      19971.64       292.10 o
  -5   0   6      26231.91      26845.39       727.05 o
  -4   0   6      20236.04      19619.10       253.87 o
  -3   0   6      21141.74      20314.89       508.84 o
  -2   0   6      42108.76      42625.40       344.90 o
  -1   0   6      17227.00      16792.50       148.89 o
   0   0   6       2864.27       2463.37        40.82 o
   1   0   6      16215.84      15220.72       121.54 o
   2   0   6      12956.54      11648.58       207.86 o
   3   0   6      17474.88      17366.32       489.47 o
   4   0   6      13551.35      13975.84       613.84 o
   5   0   6      12242.02      12653.02       185.42 o
   6   0   6       8885.96       8637.12       141.50 o
   7   0   6       5462.17       5564.45        99.90 o
   8   0   6       5178.98       5340.42       117.48 o
   9   0   6       4502.76       4643.78        99.76 o
  10   0   6        960.39       1014.12        32.52 o
  11   0   6       1004.06       1001.05        35.98 o
 -12   1   6         31.30         35.03         6.03 o
 -11   1   6          0.84         11.42         4.95 o
 -10   1   6         70.63         65.29         6.02 o
  -9   1   6          0.49         15.87         3.69 o
  -8   1   6        100.91        112.37         5.71 o
  -7   1   6        324.65        320.91         7.30 o
  -6   1   6        123.82        120.28         9.24 o
  -5   1   6        625.73        644.68        17.50 o
  -4   1   6       1379.48       1428.16        11.68 o
  -3   1   6       4588.21       4895.46        33.41 o
  -2   1   6       2477.33       2500.35        21.82 o
  -1   1   6         67.94         63.34         1.94 o
   0   1   6       5617.30       5711.92        76.62 o
   1   1   6       5687.08       6009.06        33.96 o
   2   1   6       1976.08       1939.54        14.29 o
   3   1   6       1208.42       1193.63        13.76 o
   4   1   6          4.19          7.46         2.07 o
   5   1   6        426.69        434.89         8.82 o
   6   1   6       1836.28       1790.94        25.19 o
   7   1   6       2222.02       2072.62        31.90 o
   8   1   6        595.41        556.02        16.81 o
   9   1   6         90.67         98.42        13.59 o
  10   1   6        111.32        101.97         7.94 o
  11   1   6        385.53        393.31        15.30 o
 -12   2   6       1021.93       1039.30        25.89 o
 -11   2   6       1818.52       1797.11        36.17 o
 -10   2   6       1288.73       1267.25        24.94 o
  -9   2   6       2533.66       2552.40        34.64 o
  -8   2   6       3940.98       3983.45        43.40 o
  -7   2   6       5560.06       5575.64        53.40 o
  -6   2   6       7790.38       7759.11        65.93 o
  -5   2   6       6647.13       6587.85        77.05 o
  -4   2   6       3719.87       3677.00        43.66 o
  -3   2   6       8052.97       7981.11        73.42 o
  -2   2   6      15558.76      15479.11       106.22 o
  -1   2   6      21226.76      20768.16       265.76 o
   0   2   6      10655.85      10646.42        81.21 o
   1   2   6      10357.29       9995.03       103.23 o
   2   2   6      13727.66      13934.16       101.76 o
   3   2   6       8800.06       9063.65        69.37 o
   4   2   6       4915.26       4674.62        37.58 o
   5   2   6       4301.09       4162.56        36.30 o
   6   2   6       2996.49       2949.90        30.25 o
   7   2   6       3448.97       3407.98        46.20 o
   8   2   6       1695.40       1715.55        28.60 o
   9   2   6       1109.35       1103.90        24.74 o
  10   2   6        355.07        370.67        13.66 o
  11   2   6        168.59        173.99        11.06 o
 -12   3   6        127.73        124.83        11.49 o
 -11   3   6          4.14          6.88         4.92 o
 -10   3   6        143.10        140.54         7.02 o
  -9   3   6          4.91         22.76         6.92 o
  -8   3   6        683.27        644.59        13.40 o
  -7   3   6         79.52         63.27         3.60 o
  -6   3   6         97.81         93.73         6.15 o
  -5   3   6       1197.76       1221.58        12.85 o
  -4   3   6        969.50       1049.07        10.54 o
  -3   3   6         10.87         45.20         5.87 o
  -2   3   6        306.34        211.19         3.51 o
  -1   3   6       2167.85       1982.41        24.34 o
   0   3   6       9188.21       9699.09        58.49 o
   1   3   6       9621.18       9655.41        58.74 o
   2   3   6       4904.87       4971.71        49.01 o
   3   3   6       9824.40      10254.84        83.44 o
   4   3   6       5555.60       5454.59        46.76 o
   5   3   6       7728.88       7599.63        68.10 o
   6   3   6       8818.15       8677.23        84.99 o
   7   3   6       5450.91       5503.97        73.77 o
   8   3   6       1830.20       1793.13        29.91 o
   9   3   6       2226.87       2251.07        42.63 o
  10   3   6       1454.93       1467.26        30.21 o
  11   3   6       2001.06       2154.95        44.74 o
 -12   4   6        104.96        125.97        17.45 o
 -11   4   6        169.45        184.79        21.27 o
 -10   4   6         84.28        135.52        16.74 o
  -9   4   6        609.22        677.48        38.58 o
  -8   4   6        171.34        188.84        19.67 o
  -7   4   6        160.98        173.35         8.17 o
  -6   4   6        519.11        520.78         8.22 o
  -5   4   6         78.77        104.34        16.36 o
  -4   4   6        279.44        276.59         6.42 o
  -3   4   6       1084.76       1063.88        11.72 o
  -2   4   6        494.83        505.61         6.08 o
  -1   4   6        660.29        596.88         9.11 o
   0   4   6        388.60        392.68         6.19 o
   1   4   6       2040.35       2038.88        20.94 o
   2   4   6       2647.93       2684.24        18.63 o
   3   4   6       2260.55       2261.10        22.06 o
   4   4   6        308.25        273.90         5.82 o
   5   4   6        109.67        112.44         4.56 o
   6   4   6        431.69        400.44         8.64 o
   7   4   6        512.51        471.70        10.69 o
   8   4   6        220.38        217.31        10.63 o
   9   4   6        200.57        180.66        11.52 o
  10   4   6         23.29         20.33         6.54 o
  11   4   6          9.07         15.07         7.68 o
 -12   5   6        162.33        140.82        15.40 o
 -11   5   6         53.04         67.70         8.21 o
 -10   5   6          6.90         13.40         5.11 o
  -9   5   6          5.25          4.15         3.77 o
  -8   5   6       1223.98       1221.68        17.76 o
  -7   5   6        603.55        578.82         9.78 o
  -6   5   6          4.44          4.11         2.28 o
  -5   5   6        968.74        941.99        10.29 o
  -4   5   6       1101.37       1051.45        11.30 o
  -3   5   6       1055.19       1059.50        10.54 o
  -2   5   6       2952.71       3072.70        20.73 o
  -1   5   6       1269.76       1343.80        11.99 o
   0   5   6       2633.96       2475.94        21.09 o
   1   5   6       1102.38       1088.13        12.66 o
   2   5   6       3900.07       4010.00        28.93 o
   3   5   6       7257.87       7388.75        53.15 o
   4   5   6       1748.33       1717.94        18.50 o
   5   5   6       3584.06       3650.04        46.29 o
   6   5   6       2078.91       2113.54        26.14 o
   7   5   6        605.11        575.18        13.84 o
   8   5   6        771.55        780.19        17.56 o
   9   5   6       1053.89       1066.86        24.99 o
  10   5   6       1307.51       1308.53        38.32 o
 -11   6   6       2194.15       2167.16        49.75 o
 -10   6   6       3599.07       3606.80        61.36 o
  -9   6   6       7406.15       7595.17       111.98 o
  -8   6   6       6850.79       6910.87        91.84 o
  -7   6   6       8059.74       8189.37        81.29 o
  -6   6   6       8549.62       8613.75        78.57 o
  -5   6   6       8779.79       8926.01        75.36 o
  -4   6   6       9983.58      10186.42        97.61 o
  -3   6   6      12143.35      12579.24        99.31 o
  -2   6   6       9613.51       9605.20        66.53 o
  -1   6   6       9169.42       9050.15        64.18 o
   0   6   6      12814.18      12943.32       101.85 o
   1   6   6      12530.43      12838.89        92.04 o
   2   6   6      10107.60      10661.02       140.38 o
   3   6   6       9295.03       9477.76        74.09 o
   4   6   6       2397.96       2396.56        26.40 o
   5   6   6       2845.64       2765.42        32.70 o
   6   6   6       5313.25       5210.63        67.10 o
   7   6   6       3679.65       3571.58        44.93 o
   8   6   6       2047.70       2007.29        32.31 o
   9   6   6       2775.56       2793.84        61.88 o
  10   6   6        902.66        903.68        29.41 o
 -11   7   6          0.45         -6.59         6.59 o
 -10   7   6         38.31         49.11         6.37 o
  -9   7   6         51.81         46.29         6.40 o
  -8   7   6         75.72         74.86         7.66 o
  -7   7   6         16.52         23.97         8.41 o
  -6   7   6          9.58         11.16         3.75 o
  -5   7   6         14.04         15.75         3.85 o
  -4   7   6          8.28          5.47         2.36 o
  -3   7   6         97.96         88.78         3.02 o
  -2   7   6         91.46        102.80         2.91 o
  -1   7   6         29.41         34.39         2.42 o
   0   7   6        101.31         89.23         3.38 o
   1   7   6        316.40        322.29         7.64 o
   2   7   6        128.07        120.45         4.02 o
   3   7   6          0.08         -1.95         2.10 o
   4   7   6        143.42        136.27         4.06 o
   5   7   6          8.23         -1.99         3.20 o
   6   7   6         15.62         13.47         4.07 o
   7   7   6         31.03         35.80         5.83 o
   8   7   6         21.97         23.43         6.71 o
   9   7   6         19.35         24.02         9.55 o
  10   7   6         18.60         19.18         8.03 o
 -10   8   6       1622.78       1597.01        32.41 o
  -9   8   6       2961.64       2982.92        50.05 o
  -8   8   6       4058.18       4077.07        61.81 o
  -7   8   6       5462.45       5504.60        82.02 o
  -6   8   6       8177.30       8338.80       108.94 o
  -5   8   6       8683.06       8724.77       103.61 o
  -4   8   6       6719.08       6838.76        78.70 o
  -3   8   6      11331.71      11343.86       105.77 o
  -2   8   6      14812.07      15073.52       157.62 o
  -1   8   6      13141.10      13479.24       108.93 o
   0   8   6       7463.64       7597.71        60.26 o
   1   8   6       5420.84       5526.56        45.13 o
   2   8   6       8318.88       8232.18        68.39 o
   3   8   6       8756.84       8622.84        87.40 o
   4   8   6       7956.07       7857.75        84.50 o
   5   8   6       5629.30       5412.05       174.23 o
   6   8   6       2929.22       2871.51        45.22 o
   7   8   6       1917.77       1906.55        34.94 o
   8   8   6       1146.95       1153.20        28.90 o
   9   8   6       1571.75       1619.56        51.07 o
 -10   9   6         22.47         23.59         5.81 o
  -9   9   6         33.98         44.98         6.68 o
  -8   9   6        180.47        176.69         9.15 o
  -7   9   6        104.69        105.19         7.68 o
  -6   9   6        119.92        112.98         6.74 o
  -5   9   6        269.13        256.26        11.11 o
  -4   9   6        427.97        396.36         8.81 o
  -3   9   6        859.37        845.21        12.54 o
  -2   9   6       1405.88       1377.95        17.08 o
  -1   9   6         66.55         72.96         7.21 o
   0   9   6       1091.90       1090.71        12.15 o
   1   9   6       2030.83       2011.21        19.78 o
   2   9   6        954.33        963.03        14.19 o
   3   9   6       2421.41       2334.15        28.13 o
   4   9   6        878.01        826.75        14.08 o
   5   9   6        960.39       1006.45        21.99 o
   6   9   6       1710.34       1668.71        33.54 o
   7   9   6       2388.12       2289.49        42.08 o
   8   9   6       1238.13       1197.66        27.91 o
   9   9   6        597.22        593.78        25.34 o
  -9  10   6         75.15         90.26         8.97 o
  -8  10   6        178.69        213.16        19.50 o
  -7  10   6        478.20        477.95        14.20 o
  -6  10   6       1031.72       1034.31        29.82 o
  -5  10   6       1425.52       1425.43        34.70 o
  -4  10   6       1035.20       1038.83        16.98 o
  -3  10   6        596.11        601.28        11.53 o
  -2  10   6        580.29        575.84        16.68 o
  -1  10   6        764.31        716.35        15.87 o
   0  10   6        829.50        837.10        12.74 o
   1  10   6        328.58        326.25         7.70 o
   2  10   6         66.96         65.86         6.93 o
   3  10   6         63.65         53.55         4.89 o
   4  10   6        417.01        382.43         9.94 o
   5  10   6        738.59        725.37        18.80 o
   6  10   6        449.33        448.39        14.62 o
   7  10   6         89.53         73.52         8.10 o
   8  10   6         35.39         38.50         7.59 o
  -9  11   6          0.36          3.34         4.76 o
  -8  11   6        103.55        103.27         9.01 o
  -7  11   6         42.01         46.00         6.17 o
  -6  11   6        136.15        143.89         8.00 o
  -5  11   6        567.27        524.35        13.88 o
  -4  11   6        428.29        378.49         9.41 o
  -3  11   6        916.89        887.13        15.40 o
  -2  11   6       1305.18       1273.37        18.57 o
  -1  11   6        511.71        500.46         9.76 o
   0  11   6       1595.17       1595.47        27.90 o
   1  11   6       1554.90       1524.30        25.17 o
   2  11   6       1072.99       1048.56        24.06 o
   3  11   6       1477.36       1400.79        20.76 o
   4  11   6        829.21        813.49        17.40 o
   5  11   6        837.06        833.36        19.15 o
   6  11   6       1183.96       1135.78        26.49 o
   7  11   6       1757.99       1671.51        40.88 o
  -8  12   6       1018.43        993.77        28.99 o
  -7  12   6        762.11        782.00        24.79 o
  -6  12   6       1111.92       1115.13        25.45 o
  -5  12   6       1519.84       1517.29        29.63 o
  -4  12   6       1132.82       1120.17        20.08 o
  -3  12   6       1740.46       1773.20        26.74 o
  -2  12   6       1580.93       1568.42        28.79 o
  -1  12   6       1143.71       1139.38        23.00 o
   0  12   6       1443.40       1508.73        28.98 o
   1  12   6       1429.77       1464.26        28.29 o
   2  12   6       1411.10       1398.75        27.65 o
   3  12   6        761.10        725.17        20.27 o
   4  12   6        511.94        463.89        14.29 o
   5  12   6        654.51        618.16        19.02 o
   6  12   6        494.03        452.81        17.73 o
   7  12   6        426.07        395.53        16.73 o
  -7  13   6         63.19         62.68        11.20 o
  -6  13   6        113.00        103.53         7.80 o
  -5  13   6        104.40        108.72         8.15 o
  -4  13   6          4.42          2.46         6.00 o
  -3  13   6          2.36          0.74         6.06 o
  -2  13   6          1.48         -0.81         6.27 o
  -1  13   6         42.04         46.66         6.15 o
   0  13   6        114.53         83.73         7.31 o
   1  13   6        150.32        134.81         8.85 o
   2  13   6        275.34        268.83        11.67 o
   3  13   6        386.31        370.62        19.08 o
   4  13   6        440.41        455.40        20.71 o
   5  13   6        222.70        218.42        15.96 o
  -5  14   6       2799.33       2927.82        70.45 o
  -4  14   6       2890.09       3092.11        75.15 o
  -3  14   6       2838.47       2978.83        66.81 o
  -2  14   6       2842.87       2887.68        53.69 o
  -1  14   6       3561.66       3746.14        69.23 o
   0  14   6       4408.08       4605.53        79.55 o
   1  14   6       3895.15       4020.76        71.34 o
   2  14   6       2678.39       2695.69        56.14 o
   3  14   6       1985.75       2021.07        63.02 o
   4  14   6       1390.93       1433.68        47.82 o
  -3  15   6          7.98          3.77         7.75 o
  -2  15   6         87.13         90.85        13.66 o
  -1  15   6         93.83        106.16         8.50 o
   0  15   6        128.15        126.74         9.85 o
   1  15   6         26.65         29.02         6.82 o
   2  15   6         16.21         16.71         8.08 o
 -12   1   7          0.48         16.07         7.28 o
 -11   1   7          4.92          4.19         4.47 o
 -10   1   7         50.24         60.95         6.21 o
  -9   1   7        914.28        897.58        18.22 o
  -8   1   7       1900.53       1836.74        27.15 o
  -7   1   7          1.57          5.84         3.30 o
  -6   1   7         51.97         66.76         4.41 o
  -5   1   7        734.39        789.12        16.25 o
  -4   1   7       2698.91       2800.46        44.32 o
  -3   1   7      17429.11      17957.13       130.65 o
  -2   1   7      10966.39      11743.41       147.47 o
  -1   1   7        128.41        120.41         3.78 o
   0   1   7       7066.52       6964.53        45.84 o
   1   1   7       5946.70       5998.70        57.60 o
   2   1   7      10970.03      11187.57       115.80 o
   3   1   7      12251.90      12691.78       177.57 o
   4   1   7        267.49        215.63        10.26 o
   5   1   7        496.54        484.15         9.87 o
   6   1   7       4119.62       4154.65        74.62 o
   7   1   7       8605.35       8624.51       112.74 o
   8   1   7       4945.62       5041.25        74.48 o
   9   1   7       2701.37       2753.56        48.31 o
  10   1   7       1542.96       1579.53        33.41 o
  11   1   7       1055.12       1079.43        27.00 o
 -12   2   7       1696.59       1688.25        37.01 o
 -11   2   7       1971.68       1977.99        38.33 o
 -10   2   7       1853.46       1795.28        31.23 o
  -9   2   7       4670.41       4581.28        65.48 o
  -8   2   7       4460.14       4362.91        46.78 o
  -7   2   7       7555.33       7365.96        83.53 o
  -6   2   7      11052.61      11109.03        95.01 o
  -5   2   7      10583.59      10517.61        87.31 o
  -4   2   7       4902.74       4850.82        38.43 o
  -3   2   7      19212.85      19288.69       144.63 o
  -2   2   7      19360.10      19646.38       187.06 o
  -1   2   7      20699.10      20876.47       282.96 o
   0   2   7       8938.41       8784.99        82.45 o
   1   2   7       8498.26       7983.41        64.73 o
   2   2   7      12539.02      12507.37        88.43 o
   3   2   7       7945.05       8046.87        64.39 o
   4   2   7       5597.28       5680.12        69.80 o
   5   2   7       3013.62       2914.51        38.61 o
   6   2   7       1264.17       1239.55        20.98 o
   7   2   7        900.71        897.32        17.78 o
   8   2   7       1355.13       1381.55        25.24 o
   9   2   7       1487.67       1492.92        30.87 o
  10   2   7        473.53        514.85        16.76 o
  11   2   7        268.08        278.04        13.46 o
 -12   3   7         22.42         22.56         7.72 o
 -11   3   7          0.00          1.86         4.83 o
 -10   3   7        168.56        166.06         9.88 o
  -9   3   7         35.42         42.39         6.04 o
  -8   3   7         43.24         45.44         3.96 o
  -7   3   7         11.76         13.67         3.80 o
  -6   3   7        214.07        207.63         5.44 o
  -5   3   7        190.52        165.59        10.21 o
  -4   3   7          0.43          2.01         1.81 o
  -3   3   7        146.97        156.86         3.45 o
  -2   3   7        587.94        533.19         7.02 o
  -1   3   7        476.66        463.69         5.24 o
   0   3   7        258.98        271.38         4.03 o
   1   3   7        277.10        276.59         5.32 o
   2   3   7        478.25        463.79         7.13 o
   3   3   7        698.46        662.56        10.47 o
   4   3   7        575.84        560.08         8.21 o
   5   3   7        393.69        363.36        11.00 o
   6   3   7        241.98        217.88         9.70 o
   7   3   7         22.61         22.02         4.58 o
   8   3   7         53.38         41.19         5.65 o
   9   3   7        131.90        120.89        11.36 o
  10   3   7        171.80        148.74        10.45 o
 -12   4   7       1618.31       1647.02        49.78 o
 -11   4   7       2977.26       2948.24        50.53 o
 -10   4   7       4965.13       5041.10       105.45 o
  -9   4   7       8451.12       8527.53       162.96 o
  -8   4   7       7608.26       7783.66        83.82 o
  -7   4   7      11686.95      11795.40       132.00 o
  -6   4   7      10797.69      10905.73       136.72 o
  -5   4   7      11761.99      12030.32       129.54 o
  -4   4   7      10556.15      10614.85       136.48 o
  -3   4   7      13919.38      13764.99       109.22 o
  -2   4   7       8926.18       9251.41        59.46 o
  -1   4   7      16112.31      16110.74       147.86 o
   0   4   7      19199.04      19451.78       133.72 o
   1   4   7      18220.37      18214.88       180.24 o
   2   4   7      17436.44      17684.41       121.45 o
   3   4   7      12071.33      12287.20       110.26 o
   4   4   7       3692.04       3738.57        36.46 o
   5   4   7       3593.21       3568.29        37.59 o
   6   4   7       4482.54       4318.05        47.98 o
   7   4   7       1173.27       1142.06        20.93 o
   8   4   7       1500.80       1573.26        29.37 o
   9   4   7       2340.43       2375.17        44.29 o
  10   4   7       1011.63       1030.80        28.07 o
 -11   5   7          4.09         -1.28         7.51 o
 -10   5   7         13.38         10.47         5.62 o
  -9   5   7         82.87        101.45         9.78 o
  -8   5   7       2037.39       2027.58        25.95 o
  -7   5   7        746.09        728.31        11.92 o
  -6   5   7        164.85        141.31         4.48 o
  -5   5   7       1020.82       1007.17        11.92 o
  -4   5   7        327.03        301.89         5.55 o
  -3   5   7       1733.72       1647.00        12.42 o
  -2   5   7       3878.38       3840.57        26.81 o
  -1   5   7       1373.55       1401.20        12.20 o
   0   5   7       1645.43       1690.98        14.13 o
   1   5   7        140.73        135.90         3.70 o
   2   5   7       2725.91       2784.19        21.61 o
   3   5   7       3405.36       3508.23        35.94 o
   4   5   7        326.22        310.67         7.43 o
   5   5   7       2032.06       1998.85        26.34 o
   6   5   7       1309.89       1272.57        18.96 o
   7   5   7       1253.56       1193.14        26.81 o
   8   5   7       1302.34       1299.70        27.41 o
   9   5   7       1024.75       1021.80        24.60 o
  10   5   7        613.30        610.69        25.37 o
 -11   6   7        557.53        550.95        20.81 o
 -10   6   7       1539.24       1473.85        31.41 o
  -9   6   7       2326.04       2282.24        39.08 o
  -8   6   7       1073.62       1090.60        32.13 o
  -7   6   7        764.22        730.16        11.98 o
  -6   6   7        955.81        903.30        26.13 o
  -5   6   7       1471.00       1414.95        20.24 o
  -4   6   7       3563.36       3459.19        31.19 o
  -3   6   7       3060.16       3137.81        25.19 o
  -2   6   7       2028.20       1980.36        16.32 o
  -1   6   7       1927.99       1917.44        20.59 o
   0   6   7       2795.85       2845.21        23.54 o
   1   6   7       4108.75       4174.25        32.74 o
   2   6   7       4292.48       4404.67        35.80 o
   3   6   7       3065.44       3054.99        29.50 o
   4   6   7       1293.17       1269.59        17.42 o
   5   6   7       1453.12       1386.85        20.38 o
   6   6   7       1203.26       1147.22        19.33 o
   7   6   7        474.69        454.58        11.65 o
   8   6   7        330.18        316.18        13.17 o
   9   6   7        298.56        289.00        21.16 o
  10   6   7        246.63        244.56        15.26 o
 -11   7   7         17.06          6.25         6.12 o
 -10   7   7          0.98          6.03         4.94 o
  -9   7   7        111.45        107.13         7.66 o
  -8   7   7        880.12        862.65        19.90 o
  -7   7   7         93.08         81.25         6.41 o
  -6   7   7        108.88         94.84         5.35 o
  -5   7   7        900.96        869.92        14.55 o
  -4   7   7       1077.37        996.72        11.79 o
  -3   7   7       1969.00       2070.60        23.74 o
  -2   7   7       3430.66       3399.93        27.49 o
  -1   7   7       2980.65       2920.39        24.52 o
   0   7   7       4042.71       4116.47        41.78 o
   1   7   7       3799.61       3752.68        31.23 o
   2   7   7       5131.99       5094.70        50.02 o
   3   7   7       5456.99       5576.64        53.77 o
   4   7   7       2342.32       2277.17        28.58 o
   5   7   7       2889.34       2890.56        38.29 o
   6   7   7       4149.93       4114.86        62.03 o
   7   7   7       3540.85       3523.39        60.35 o
   8   7   7       2647.60       2696.85        59.27 o
   9   7   7       2158.17       2244.22        56.96 o
 -10   8   7         33.15         41.44         8.40 o
  -9   8   7        404.39        415.51        13.70 o
  -8   8   7        739.54        748.61        18.99 o
  -7   8   7       1670.81       1643.22        28.97 o
  -6   8   7       1665.72       1681.82        34.62 o
  -5   8   7       1080.43       1083.47        24.54 o
  -4   8   7        419.74        401.96        30.51 o
  -3   8   7       1707.87       1748.14        19.74 o
  -2   8   7       2500.76       2429.20        31.06 o
  -1   8   7       3146.87       3068.32        28.27 o
   0   8   7        605.33        615.81         8.35 o
   1   8   7        752.86        741.45         9.59 o
   2   8   7       2078.80       2081.50        21.24 o
   3   8   7       1377.21       1353.38        15.81 o
   4   8   7        718.88        666.82        13.88 o
   5   8   7         93.87         90.21         7.24 o
   6   8   7         14.58         13.17         4.71 o
   7   8   7         48.16         47.65         6.83 o
   8   8   7        292.53        304.35        15.25 o
   9   8   7        337.39        319.97        16.59 o
 -10   9   7          9.17         20.97        11.97 o
  -9   9   7          6.04          3.97         4.81 o
  -8   9   7          7.99         11.55         5.12 o
  -7   9   7         17.21         18.31         6.21 o
  -6   9   7         11.50         18.06         4.95 o
  -5   9   7         92.88         89.34         6.45 o
  -4   9   7        529.48        488.47         9.49 o
  -3   9   7       1890.82       1782.81        21.89 o
  -2   9   7       1347.10       1363.87        20.59 o
  -1   9   7       1005.87       1044.28        12.29 o
   0   9   7       1630.18       1657.15        17.56 o
   1   9   7       1628.26       1619.75        17.26 o
   2   9   7       1748.78       1731.30        19.40 o
   3   9   7       1346.12       1335.97        19.21 o
   4   9   7        355.00        350.60        11.59 o
   5   9   7        326.60        319.19        11.81 o
   6   9   7        918.31        855.74        20.48 o
   7   9   7       1195.45       1119.71        27.94 o
   8   9   7        985.54        957.87        30.98 o
  -9  10   7       3059.89       3132.20        58.87 o
  -8  10   7       3022.90       3074.81        55.52 o
  -7  10   7       3735.63       3811.45        63.28 o
  -6  10   7       4593.54       4604.93        69.26 o
  -5  10   7       5818.57       5724.41        80.81 o
  -4  10   7       4312.39       4274.17        50.67 o
  -3  10   7       6078.21       6124.34        69.16 o
  -2  10   7       7241.34       7351.05        78.45 o
  -1  10   7       3743.24       3814.53        49.08 o
   0  10   7       2951.32       2873.18        29.18 o
   1  10   7       4666.21       4577.11        69.22 o
   2  10   7       4171.44       4179.88        48.07 o
   3  10   7       3596.92       3569.14        43.04 o
   4  10   7       2501.56       2425.59        39.64 o
   5  10   7       2284.59       2275.13        43.40 o
   6  10   7       1673.21       1595.75        31.07 o
   7  10   7       1050.74        966.53        25.18 o
   8  10   7       1617.89       1662.50        46.52 o
  -8  11   7        135.96        130.80         9.74 o
  -7  11   7         26.31         33.02         6.63 o
  -6  11   7        101.74         79.81        10.32 o
  -5  11   7        100.74         81.60         7.14 o
  -4  11   7         36.28         30.84         4.52 o
  -3  11   7        138.24        126.50         6.39 o
  -2  11   7         51.36         48.93         4.37 o
  -1  11   7         48.54         42.85         4.72 o
   0  11   7        328.75        319.60        10.33 o
   1  11   7         59.81         64.94         5.79 o
   2  11   7         20.77         16.49         3.71 o
   3  11   7         11.56         11.61         3.63 o
   4  11   7          9.31          3.54         4.70 o
   5  11   7         19.51         17.33         6.10 o
   6  11   7        120.56        105.60         9.72 o
   7  11   7        166.52        142.32        10.64 o
  -8  12   7       1350.86       1351.84        32.48 o
  -7  12   7       1566.39       1514.21        31.59 o
  -6  12   7       2347.41       2276.97        42.57 o
  -5  12   7       2696.85       2613.40        58.04 o
  -4  12   7       2247.30       2229.66        37.05 o
  -3  12   7       1921.10       1939.06        28.70 o
  -2  12   7       2437.83       2434.25        40.82 o
  -1  12   7       3282.88       3258.59        49.27 o
   0  12   7       3934.59       4044.95        63.67 o
   1  12   7       4011.78       4137.20        66.35 o
   2  12   7       2862.20       2905.10        49.04 o
   3  12   7       1648.84       1603.05        26.08 o
   4  12   7       1420.20       1388.43        29.94 o
   5  12   7       1534.50       1494.87        47.21 o
   6  12   7       1328.77       1330.65        32.84 o
  -6  13   7        116.64         88.97         7.83 o
  -5  13   7        194.84        182.22        12.57 o
  -4  13   7        102.09         90.57         9.47 o
  -3  13   7        143.04        137.17         9.95 o
  -2  13   7        526.99        499.20        15.03 o
  -1  13   7        907.46        918.36        20.23 o
   0  13   7       1217.73       1231.03        25.98 o
   1  13   7        757.75        738.48        20.81 o
   2  13   7        800.55        779.91        19.25 o
   3  13   7       1534.22       1540.54        43.32 o
   4  13   7       1148.30       1174.82        40.12 o
   5  13   7       1155.18       1176.15        38.76 o
  -5  14   7         24.30         66.16        29.34 o
  -4  14   7         62.49         97.19        10.61 o
  -3  14   7         32.49         63.50        26.42 o
  -2  14   7         17.88         24.55        12.84 o
  -1  14   7          3.04         13.11         6.31 o
   0  14   7         33.61         48.09         7.36 o
   1  14   7         69.57         89.08        10.05 o
   2  14   7         49.31         57.72         9.23 o
   3  14   7         19.24         25.01         9.97 o
   4  14   7         24.42         15.61         8.53 o
  -3  15   7        275.75        283.95        17.53 o
  -2  15   7        561.54        564.62        21.84 o
  -1  15   7        657.90        675.31        23.58 o
   0  15   7        491.59        510.86        18.55 o
   1  15   7        322.48        317.94        16.60 o
 -12   0   8       3886.26       3846.69        98.41 o
 -11   0   8       4288.47       4489.25       108.20 o
 -10   0   8       3107.96       3184.92        74.01 o
  -9   0   8       4561.72       4594.28        90.98 o
  -8   0   8       3423.79       3496.37       100.81 o
  -7   0   8       8036.36       7601.78       122.91 o
  -6   0   8      11105.89       9287.50      1030.59 o
  -5   0   8      11737.31      12416.24       185.03 o
  -4   0   8       4782.54       4631.64        65.53 o
  -3   0   8      24614.99      25654.63       355.31 o
  -2   0   8      24726.62      24098.55       251.53 o
  -1   0   8       6587.98       6700.03        65.99 o
   0   0   8       1206.99       1012.19        12.93 o
   1   0   8       4011.09       4243.74        56.57 o
   2   0   8       8448.81       8427.39        86.20 o
   3   0   8      11647.84      11424.90       169.85 o
   4   0   8       8646.01       8539.94       144.81 o
   5   0   8       5447.25       5384.85        95.23 o
   6   0   8       1628.36       1698.81        37.23 o
   7   0   8       2505.24       2447.88        56.97 o
   8   0   8       4958.72       5028.76       114.30 o
   9   0   8       1267.39       1250.17        40.35 o
  10   0   8        588.58        670.52        32.17 o
 -12   1   8         37.11         44.35         9.23 o
 -11   1   8         25.25         27.14         8.67 o
 -10   1   8          9.22         10.68         4.36 o
  -9   1   8        293.15        278.56         9.23 o
  -8   1   8        324.95        287.83         9.30 o
  -7   1   8        306.12        317.72        10.57 o
  -6   1   8        580.84        597.73        15.49 o
  -5   1   8        418.25        346.06         5.39 o
  -4   1   8        367.06        369.23         7.36 o
  -3   1   8       3402.94       3473.49        27.85 o
  -2   1   8       1596.50       1640.86        17.84 o
  -1   1   8       3053.59       3208.54        41.38 o
   0   1   8       2333.54       2369.21        26.26 o
   1   1   8        665.65        619.49         6.08 o
   2   1   8       2609.72       2811.62        35.71 o
   3   1   8       2808.55       3027.42        29.12 o
   4   1   8        140.61        135.75         6.18 o
   5   1   8         74.71         52.79         4.90 o
   6   1   8        314.71        302.37         9.64 o
   7   1   8        849.32        840.81        24.32 o
   8   1   8       1044.35       1061.45        23.49 o
   9   1   8        592.83        569.86        18.04 o
  10   1   8        349.16        338.65        30.63 o
 -12   2   8       1079.96       1090.18        27.19 o
 -11   2   8       1257.52       1255.67        29.38 o
 -10   2   8        854.56        851.96        19.24 o
  -9   2   8       1578.71       1513.68        27.83 o
  -8   2   8       1682.68       1581.23        29.02 o
  -7   2   8       3639.82       3554.63        35.96 o
  -6   2   8       5798.43       5693.97       154.96 o
  -5   2   8       7311.81       7226.76        61.94 o
  -4   2   8       4181.48       4101.53        34.77 o
  -3   2   8       5921.11       6111.14        49.40 o
  -2   2   8       7939.93       7852.35        49.81 o
  -1   2   8      10958.62      10940.66       122.36 o
   0   2   8       5585.91       5498.14        60.77 o
   1   2   8       6573.08       6486.05        44.68 o
   2   2   8       5026.87       4855.73        52.61 o
   3   2   8       3319.06       3251.99        29.09 o
   4   2   8       3394.38       3507.11        48.74 o
   5   2   8       2015.58       1973.33        28.02 o
   6   2   8        704.75        694.14        14.76 o
   7   2   8        510.78        502.89        13.51 o
   8   2   8        757.61        787.45        21.08 o
   9   2   8        591.33        595.77        17.83 o
  10   2   8        246.65        265.20        12.89 o
 -12   3   8         13.18         17.63         7.24 o
 -11   3   8         10.16         13.46         4.99 o
 -10   3   8        418.90        398.90        12.86 o
  -9   3   8        115.45        100.32         6.06 o
  -8   3   8       1505.75       1447.38        19.03 o
  -7   3   8       1818.73       1753.42        20.64 o
  -6   3   8       1357.45       1285.21        17.41 o
  -5   3   8       1212.99       1242.26        13.46 o
  -4   3   8        137.17        112.92         3.75 o
  -3   3   8       4412.78       4606.65        56.55 o
  -2   3   8       8066.83       8600.20        56.15 o
  -1   3   8       8956.40       9110.29        82.87 o
   0   3   8       5594.68       5660.40        40.98 o
   1   3   8       3620.61       3724.05        31.96 o
   2   3   8      12347.88      12345.88       107.37 o
   3   3   8      17448.47      17175.10       190.66 o
   4   3   8       5848.62       5772.47        67.81 o
   5   3   8       6155.52       6096.85       104.50 o
   6   3   8       4278.01       4212.69        57.83 o
   7   3   8       2170.87       2167.59        34.98 o
   8   3   8       3786.36       3846.57        63.27 o
   9   3   8       2818.39       2967.28        55.54 o
  10   3   8       1631.65       1699.29        40.11 o
 -12   4   8         35.24         55.37        10.78 o
 -11   4   8         58.67         90.59        19.08 o
 -10   4   8         95.73        106.75         8.29 o
  -9   4   8         92.20        109.29        10.78 o
  -8   4   8         39.34         28.36         5.26 o
  -7   4   8        181.28        180.95        13.90 o
  -6   4   8        235.68        210.80         7.50 o
  -5   4   8        277.26        269.68         6.41 o
  -4   4   8        114.85        101.81         7.31 o
  -3   4   8         41.21         59.95         7.12 o
  -2   4   8        107.18         94.69         5.24 o
  -1   4   8       1476.15       1468.10        18.04 o
   0   4   8        978.05        985.60        10.05 o
   1   4   8        421.39        383.51         8.44 o
   2   4   8        151.24        150.54         7.52 o
   3   4   8        405.12        398.13         8.18 o
   4   4   8        594.19        592.60        12.05 o
   5   4   8        642.03        587.31        21.80 o
   6   4   8         70.34         57.45         6.28 o
   7   4   8         49.08         43.50         5.47 o
   8   4   8          1.74          3.69         5.03 o
   9   4   8         16.47         20.36         6.58 o
  10   4   8         13.55          6.91         7.37 o
 -11   5   8         60.24         64.55         9.12 o
 -10   5   8        172.22        166.22        11.40 o
  -9   5   8          9.78         10.68         3.66 o
  -8   5   8        593.28        575.08        11.10 o
  -7   5   8       1687.96       1639.95        25.93 o
  -6   5   8       4000.69       3999.87        60.93 o
  -5   5   8       3627.06       3591.82        52.43 o
  -4   5   8         73.38         73.30         3.34 o
  -3   5   8        655.48        588.04         5.90 o
  -2   5   8       3069.95       3081.78        29.68 o
  -1   5   8       6398.05       6553.63        56.08 o
   0   5   8       2078.49       2197.10        18.39 o
   1   5   8         42.40         38.74         2.95 o
   2   5   8       1917.13       1937.56        16.71 o
   3   5   8       3169.21       3263.87        35.18 o
   4   5   8       3637.62       3608.48        39.84 o
   5   5   8       5357.46       5323.48        73.77 o
   6   5   8       1687.20       1608.79        25.34 o
   7   5   8       1152.51       1144.19        22.50 o
   8   5   8       1737.97       1788.89        36.04 o
   9   5   8       1323.36       1352.11        31.32 o
  10   5   8       1055.38       1098.84        35.68 o
 -11   6   8       2227.70       2288.90        56.05 o
 -10   6   8       1992.30       1945.88        45.15 o
  -9   6   8       2173.49       2120.42        39.43 o
  -8   6   8       2917.28       3014.53        82.97 o
  -7   6   8       7948.79       7983.45       118.82 o
  -6   6   8       7612.02       7630.49        95.83 o
  -5   6   8       6169.17       6219.93        59.66 o
  -4   6   8       2224.37       2134.31        27.55 o
  -3   6   8       3467.81       3444.33        26.32 o
  -2   6   8       3902.68       3815.24        30.46 o
  -1   6   8       9217.76       9666.95        75.27 o
   0   6   8       4731.09       4645.95        52.77 o
   1   6   8       2496.12       2451.71        21.14 o
   2   6   8       5423.36       5447.98        54.02 o
   3   6   8       4938.28       4974.09        52.43 o
   4   6   8       3542.16       3551.61        41.55 o
   5   6   8       4951.62       4940.55        72.39 o
   6   6   8       1709.39       1643.32        24.41 o
   7   6   8        282.92        270.72        10.26 o
   8   6   8        937.25        942.03        22.89 o
   9   6   8        868.83        850.85        28.29 o
 -11   7   8          3.79          9.47        10.49 o
 -10   7   8         67.87         78.33        12.56 o
  -9   7   8         41.19         43.45         8.31 o
  -8   7   8         44.66         41.12         5.48 o
  -7   7   8         10.41         11.85         4.64 o
  -6   7   8         26.37         21.60         4.63 o
  -5   7   8          0.22         -0.03         3.55 o
  -4   7   8          0.57          3.70         2.44 o
  -3   7   8        432.88        404.03         7.40 o
  -2   7   8        434.28        412.18         6.43 o
  -1   7   8         96.07         88.14         3.44 o
   0   7   8         49.36         43.59         4.86 o
   1   7   8          7.98         16.20         2.44 o
   2   7   8         70.51         67.42         6.06 o
   3   7   8        174.83        155.58         6.10 o
   4   7   8          2.01          3.28         3.14 o
   5   7   8        135.38        116.81         6.68 o
   6   7   8        182.53        170.03        10.19 o
   7   7   8        101.97         86.35        21.55 o
   8   7   8          4.97          6.59         6.55 o
   9   7   8          0.71         -6.80         7.35 o
 -10   8   8       2185.79       2236.33        52.69 o
  -9   8   8       3065.94       3038.98        56.20 o
  -8   8   8       2617.01       2617.23        44.71 o
  -7   8   8       3322.73       3400.02        46.12 o
  -6   8   8       4768.14       4722.47        65.23 o
  -5   8   8       6627.24       6673.43        86.57 o
  -4   8   8       8411.96       8640.86       115.31 o
  -3   8   8      12531.18      12964.59       127.55 o
  -2   8   8       9405.46       9486.25        82.41 o
  -1   8   8       7161.72       7043.85        61.60 o
   0   8   8       4042.11       4063.12        37.25 o
   1   8   8       5136.70       5108.70        46.31 o
   2   8   8       4986.48       4882.76        45.55 o
   3   8   8       3262.65       3261.53        60.54 o
   4   8   8       2770.31       2759.81        36.86 o
   5   8   8       2006.49       1984.56        33.69 o
   6   8   8       1265.78       1228.95        26.23 o
   7   8   8       1023.90        945.10        33.39 o
   8   8   8       1348.95       1352.78        36.70 o
   9   8   8        744.74        745.15        25.88 o
 -10   9   8          0.24          6.00         6.99 o
  -9   9   8        197.75        187.15        10.78 o
  -8   9   8        224.32        227.33        11.29 o
  -7   9   8        101.35        105.99         8.04 o
  -6   9   8        183.68        174.47         8.23 o
  -5   9   8        270.20        236.35         8.55 o
  -4   9   8        149.22        124.12         6.67 o
  -3   9   8       1894.67       1869.83        23.40 o
  -2   9   8       1025.17        983.82        14.57 o
  -1   9   8        985.15        929.14        12.45 o
   0   9   8       3052.55       3091.85        31.56 o
   1   9   8       1924.06       1937.56        21.34 o
   2   9   8       3221.64       3222.94        38.37 o
   3   9   8       3081.28       3072.71        47.42 o
   4   9   8        579.15        578.07        14.91 o
   5   9   8        986.53        981.41        21.25 o
   6   9   8       1503.00       1467.60        31.28 o
   7   9   8       1361.78       1316.44        33.99 o
   8   9   8       1068.19       1049.89        35.50 o
  -9  10   8        324.84        322.40        18.58 o
  -8  10   8        536.68        530.06        17.90 o
  -7  10   8        410.04        393.15        16.35 o
  -6  10   8        450.87        472.55        28.61 o
  -5  10   8        465.08        457.52        23.62 o
  -4  10   8       1105.02       1000.65        19.22 o
  -3  10   8       1530.12       1481.96        21.84 o
  -2  10   8       1271.78       1254.38        26.32 o
  -1  10   8        420.83        428.97         9.18 o
   0  10   8        248.29        245.08         6.51 o
   1  10   8        355.68        334.87         8.57 o
   2  10   8        499.29        497.53        10.82 o
   3  10   8        245.49        225.64        10.14 o
   4  10   8         39.58         33.35         5.84 o
   5  10   8         30.00         24.08         6.09 o
   6  10   8        218.73        202.32        11.62 o
   7  10   8        565.42        579.11        24.54 o
  -8  11   8        162.63        153.60         9.92 o
  -7  11   8        180.40        177.05        10.31 o
  -6  11   8        583.21        595.20        15.37 o
  -5  11   8        721.27        727.69        17.44 o
  -4  11   8        594.57        617.54        14.62 o
  -3  11   8       1297.94       1234.84        19.26 o
  -2  11   8        745.79        683.35        13.01 o
  -1  11   8       1119.54       1103.92        17.61 o
   0  11   8       1818.86       1866.51        30.27 o
   1  11   8        875.92        872.59        15.07 o
   2  11   8       1657.88       1599.78        26.43 o
   3  11   8       2107.97       2082.50        43.58 o
   4  11   8       1300.24       1295.73        30.88 o
   5  11   8       1262.07       1288.44        27.86 o
   6  11   8       1581.27       1564.92        36.33 o
   7  11   8       1323.00       1342.69        42.87 o
  -7  12   8        542.22        541.23        17.40 o
  -6  12   8        960.01        950.74        25.48 o
  -5  12   8        947.38        927.32        23.17 o
  -4  12   8        577.05        588.37        15.84 o
  -3  12   8        891.30        884.81        21.13 o
  -2  12   8        386.14        398.53        22.76 o
  -1  12   8        688.02        668.31        16.73 o
   0  12   8        541.84        530.84        15.03 o
   1  12   8        666.10        641.57        17.06 o
   2  12   8        631.06        632.31        16.71 o
   3  12   8        313.69        285.56        12.04 o
   4  12   8        440.11        396.29        14.33 o
   5  12   8        424.25        390.63        15.55 o
   6  12   8        216.27        195.53        11.81 o
  -6  13   8         97.80        106.89        11.25 o
  -5  13   8        101.44         90.95        11.24 o
  -4  13   8        108.64         89.75        11.20 o
  -3  13   8        129.66        111.42         9.87 o
  -2  13   8        111.88        105.75         8.49 o
  -1  13   8         65.33         71.22         8.13 o
   0  13   8         42.97         46.18         7.39 o
   1  13   8         75.91         81.84         8.03 o
   2  13   8        188.32        175.02        13.06 o
   3  13   8        380.38        353.86        20.88 o
   4  13   8        595.73        575.41        26.08 o
  -5  14   8       2232.72       2292.05        58.80 o
  -4  14   8       2335.55       2472.25        62.08 o
  -3  14   8       2278.81       2377.42        83.42 o
  -2  14   8       2030.58       2117.98        56.56 o
  -1  14   8       2498.72       2508.19        51.66 o
   0  14   8       2359.43       2440.06        47.01 o
   1  14   8       1987.46       1987.49        66.46 o
   2  14   8       1610.12       1596.88        43.42 o
   3  14   8       1213.55       1239.07        40.65 o
  -1  15   8         49.86         55.22        13.27 o
 -12   1   9          5.28         10.47         6.05 o
 -11   1   9        132.67        131.81         9.87 o
 -10   1   9         50.13         59.62         7.70 o
  -9   1   9        643.58        573.47        14.88 o
  -8   1   9        218.94        195.21         8.43 o
  -7   1   9       1099.33       1064.54        17.49 o
  -6   1   9       1291.18       1359.12        20.98 o
  -5   1   9        715.46        654.69         8.56 o
  -4   1   9         31.40         59.04         4.05 o
  -3   1   9       2754.15       2812.17        24.52 o
  -2   1   9        407.26        436.52         6.44 o
  -1   1   9       8631.82       9249.61        68.48 o
   0   1   9       6127.36       6360.42        47.18 o
   1   1   9       2526.86       2282.15        29.78 o
   2   1   9       7346.19       7374.77        83.45 o
   3   1   9       7160.35       7462.14        87.98 o
   4   1   9       2647.46       2762.35        37.50 o
   5   1   9       4705.67       4851.33        67.47 o
   6   1   9       2986.32       3081.75        47.18 o
   7   1   9       1858.93       1832.03        32.85 o
   8   1   9       2020.28       2093.32        39.39 o
   9   1   9       2293.47       2458.67        57.53 o
  10   1   9       2110.17       2095.62        47.08 o
 -12   2   9        869.93        823.84        22.67 o
 -11   2   9       2348.10       2395.95        44.81 o
 -10   2   9       3963.02       4061.24        70.36 o
  -9   2   9       3412.11       3381.66        52.77 o
  -8   2   9       1805.15       1701.20        26.52 o
  -7   2   9       2604.92       2481.23        38.85 o
  -6   2   9       6586.93       6586.74        63.07 o
  -5   2   9       8728.02       8760.51        78.74 o
  -4   2   9       8760.28       8943.52        77.82 o
  -3   2   9       9239.58       9320.73        80.52 o
  -2   2   9       3080.94       3024.13        33.43 o
  -1   2   9       5056.52       5197.59        83.45 o
   0   2   9       3978.54       3864.85        55.35 o
   1   2   9       5484.19       5767.45        94.23 o
   2   2   9       2250.11       2250.25        43.24 o
   3   2   9       1073.84       1019.85        17.36 o
   4   2   9       2529.87       2518.58        41.94 o
   5   2   9       2461.37       2480.00        39.00 o
   6   2   9        888.54        922.10        20.05 o
   7   2   9        698.41        709.57        17.91 o
   8   2   9        655.71        676.63        18.73 o
   9   2   9        302.15        296.69        13.73 o
  10   2   9        214.11        252.91        16.42 o
 -12   3   9         10.42          4.57         6.57 o
 -11   3   9          0.26          7.45         5.10 o
 -10   3   9          9.15         10.52         4.91 o
  -9   3   9        149.48        138.81         8.51 o
  -8   3   9          7.87          5.78         4.20 o
  -7   3   9          7.00          9.98         3.00 o
  -6   3   9         56.94         50.38         3.86 o
  -5   3   9         97.61         84.90         3.96 o
  -4   3   9        487.53        482.16         8.19 o
  -3   3   9       1424.18       1396.16        15.09 o
  -2   3   9        915.00        914.27         8.70 o
  -1   3   9        216.17        212.26         4.84 o
   0   3   9         86.15         66.58         4.60 o
   1   3   9        182.22        187.73         3.94 o
   2   3   9        374.83        361.74        10.18 o
   3   3   9        431.83        405.85         7.89 o
   4   3   9        336.12        307.51         7.85 o
   5   3   9        341.87        312.03        10.84 o
   6   3   9        175.16        149.51         9.86 o
   7   3   9        106.82         86.35         7.36 o
   8   3   9        133.88        120.01        16.29 o
   9   3   9         85.28         75.07        10.08 o
  10   3   9         96.21         92.06        10.56 o
 -11   4   9       3113.80       3228.20        72.07 o
 -10   4   9       3263.78       3262.44        62.83 o
  -9   4   9       2849.26       2814.41        53.94 o
  -8   4   9       5264.92       5108.21        65.97 o
  -7   4   9      10260.69      10362.00       107.58 o
  -6   4   9      13120.10      13252.81       133.79 o
  -5   4   9      11362.06      11517.20       110.12 o
  -4   4   9       4582.82       4717.62        43.95 o
  -3   4   9       3342.31       3489.26        33.15 o
  -2   4   9       4846.26       4762.33        34.96 o
  -1   4   9      13225.02      13271.57       100.89 o
   0   4   9       8074.83       8189.13        71.24 o
   1   4   9       5439.52       5431.24        56.86 o
   2   4   9       4353.59       4331.72        45.47 o
   3   4   9       3202.89       3142.25        64.71 o
   4   4   9       5192.37       5154.12        54.92 o
   5   4   9       8625.23       8442.05       161.01 o
   6   4   9       2100.42       2203.93        39.18 o
   7   4   9        275.38        283.89        11.45 o
   8   4   9        539.23        593.12        18.79 o
   9   4   9        447.61        438.28        16.67 o
  10   4   9        530.62        563.25        28.51 o
 -11   5   9        111.18        121.41        16.22 o
 -10   5   9        119.61        104.28        10.21 o
  -9   5   9         12.91         13.85         3.81 o
  -8   5   9         69.51         59.57         6.66 o
  -7   5   9        549.28        509.70        10.29 o
  -6   5   9       1399.89       1390.06        18.64 o
  -5   5   9       1510.97       1467.54        18.87 o
  -4   5   9        103.67        101.59         3.97 o
  -3   5   9        449.47        433.52         7.43 o
  -2   5   9        420.78        392.81         6.97 o
  -1   5   9       2513.61       2533.68        22.28 o
   0   5   9         60.72         64.78         4.26 o
   1   5   9         22.15         24.80         2.28 o
   2   5   9       1605.67       1643.75        15.53 o
   3   5   9       1621.94       1577.24        20.29 o
   4   5   9       2073.06       2000.88        25.23 o
   5   5   9       2675.99       2612.83        40.10 o
   6   5   9        350.54        329.36        11.59 o
   7   5   9        483.52        456.35        15.06 o
   8   5   9       1117.37       1118.09        28.11 o
   9   5   9        839.35        857.80        29.83 o
 -11   6   9        330.53        326.28        18.63 o
 -10   6   9        664.82        683.03        26.78 o
  -9   6   9        948.92        952.40        24.61 o
  -8   6   9       1573.26       1548.98        30.70 o
  -7   6   9       2552.70       2460.34        31.76 o
  -6   6   9       1696.90       1634.17        27.08 o
  -5   6   9       1319.06       1278.00        25.64 o
  -4   6   9       1297.90       1255.29        16.09 o
  -3   6   9       1445.00       1430.64        16.45 o
  -2   6   9       2571.44       2523.25        21.78 o
  -1   6   9       3522.72       3622.71        32.82 o
   0   6   9       3205.89       3126.33        27.38 o
   1   6   9       2073.14       1993.27        21.98 o
   2   6   9       1774.61       1709.93        17.66 o
   3   6   9       1652.19       1619.93        21.33 o
   4   6   9       1571.93       1575.15        26.28 o
   5   6   9       1569.01       1486.08        24.38 o
   6   6   9        496.61        464.67        11.85 o
   7   6   9        203.89        213.15        10.95 o
   8   6   9        192.79        192.44        13.82 o
   9   6   9        152.56        153.91        12.37 o
 -10   7   9          2.22         11.29         9.24 o
  -9   7   9        275.58        253.85        10.93 o
  -8   7   9        164.19        157.69         8.54 o
  -7   7   9        417.96        394.97        12.51 o
  -6   7   9        802.18        789.31        17.20 o
  -5   7   9       1500.57       1494.17        18.90 o
  -4   7   9        565.46        535.45         8.97 o
  -3   7   9       2430.54       2373.09        22.06 o
  -2   7   9       2084.29       2032.50        19.80 o
  -1   7   9       3870.45       3988.71        36.05 o
   0   7   9       2864.47       2921.76        37.83 o
   1   7   9       3976.60       3945.14        41.86 o
   2   7   9       5939.97       6060.53        64.26 o
   3   7   9       4738.97       4697.31        54.46 o
   4   7   9       2442.00       2434.17        32.14 o
   5   7   9       3553.80       3542.53        46.97 o
   6   7   9       2377.88       2394.09        45.30 o
   7   7   9       1837.01       1832.17        43.62 o
   8   7   9       2416.79       2464.65        61.68 o
   9   7   9       1386.02       1465.82        42.68 o
 -10   8   9        208.47        198.13        15.01 o
  -9   8   9        199.47        199.35        10.73 o
  -8   8   9        176.71        179.28         9.44 o
  -7   8   9        377.86        351.12        12.68 o
  -6   8   9        944.15        930.17        19.15 o
  -5   8   9       1356.83       1292.96        22.82 o
  -4   8   9        909.31        851.58        30.31 o
  -3   8   9        935.80        915.28        19.10 o
  -2   8   9        827.67        787.55        15.29 o
  -1   8   9        748.02        733.12        10.31 o
   0   8   9        124.27        111.22         6.61 o
   1   8   9        414.94        384.68         7.58 o
   2   8   9         78.50         78.03         6.52 o
   3   8   9         61.86         62.32         4.75 o
   4   8   9        368.82        347.23        10.19 o
   5   8   9        324.29        321.93        10.07 o
   6   8   9         21.10         21.73         5.92 o
   7   8   9          2.54         -0.43         7.23 o
   8   8   9         24.00         20.23         8.24 o
  -9   9   9        378.67        369.25        15.72 o
  -8   9   9        231.57        225.74        10.35 o
  -7   9   9        147.46        134.03         8.11 o
  -6   9   9        202.93        183.45         8.78 o
  -5   9   9        239.81        249.30        10.08 o
  -4   9   9        732.35        774.58        16.22 o
  -3   9   9        937.63        917.69        15.46 o
  -2   9   9       1042.52        984.44        14.84 o
  -1   9   9       2200.93       2081.71        22.78 o
   0   9   9       2296.43       2249.70        24.94 o
   1   9   9       1728.00       1747.56        21.36 o
   2   9   9       1731.16       1669.24        20.34 o
   3   9   9       1083.39       1072.62        18.16 o
   4   9   9        543.05        531.86        14.89 o
   5   9   9        713.94        680.38        18.77 o
   6   9   9        740.46        703.13        28.66 o
   7   9   9        739.93        768.36        38.28 o
   8   9   9        573.50        585.95        32.96 o
  -9  10   9       2182.63       2176.90        47.50 o
  -8  10   9       1757.14       1743.55        37.25 o
  -7  10   9       2032.17       2024.37        38.94 o
  -6  10   9       2888.12       2931.09        49.90 o
  -5  10   9       3099.89       3107.25        47.98 o
  -4  10   9       2811.98       2767.23        42.25 o
  -3  10   9       5734.06       5781.26        81.48 o
  -2  10   9       4416.25       4311.87        50.90 o
  -1  10   9       2475.35       2509.50        36.29 o
   0  10   9       2410.61       2374.34        27.00 o
   1  10   9       2912.37       2890.67        33.09 o
   2  10   9       2570.88       2523.33        34.13 o
   3  10   9       2279.38       2265.64        39.80 o
   4  10   9       1841.57       1853.42        35.79 o
   5  10   9       1509.27       1525.73        31.62 o
   6  10   9        519.99        473.88        16.19 o
   7  10   9       1008.62       1017.87        33.60 o
  -8  11   9          1.01          5.02         5.54 o
  -7  11   9        101.49        102.23         7.98 o
  -6  11   9        163.53        152.44         9.20 o
  -5  11   9         89.21         79.01         7.36 o
  -4  11   9          0.32         -4.67         4.67 o
  -3  11   9          0.33          0.27         4.55 o
  -2  11   9         66.78         68.96         5.12 o
  -1  11   9         53.43         49.02         5.03 o
   0  11   9          0.33         -3.86         3.86 o
   1  11   9         13.15         12.39         3.84 o
   2  11   9         27.73         29.86         4.60 o
   3  11   9         43.33         49.25         6.77 o
   4  11   9          1.68         -1.60         4.56 o
   5  11   9          7.38          1.45         5.51 o
   6  11   9          7.70          3.08         6.11 o
  -7  12   9       1805.68       1820.76        40.63 o
  -6  12   9       1993.72       1999.83        39.92 o
  -5  12   9       2103.37       2147.20        40.20 o
  -4  12   9       1990.00       1989.11        39.03 o
  -3  12   9       2264.06       2267.81        40.37 o
  -2  12   9       2386.45       2408.78        47.26 o
  -1  12   9       2279.12       2300.49        40.35 o
   0  12   9       2589.10       2620.82        45.76 o
   1  12   9       2831.01       2815.76        60.62 o
   2  12   9       2229.44       2282.66        52.19 o
   3  12   9       1716.30       1703.51        42.52 o
   4  12   9       1363.45       1349.05        31.87 o
   5  12   9        862.67        842.03        23.61 o
  -6  13   9        306.37        303.16        17.84 o
  -5  13   9        386.61        380.11        18.61 o
  -4  13   9        251.77        227.10        15.95 o
  -3  13   9        612.08        603.93        21.43 o
  -2  13   9        808.10        791.91        23.50 o
  -1  13   9       1213.69       1196.36        26.14 o
   0  13   9        786.50        767.53        19.34 o
   1  13   9        637.70        655.74        19.62 o
   2  13   9       1313.44       1319.88        37.63 o
   3  13   9       1400.35       1356.97        42.98 o
   4  13   9        841.39        824.69        29.93 o
  -4  14   9          0.58          7.87         7.74 o
  -3  14   9          6.23          2.35         6.95 o
  -2  14   9         34.58         55.82        10.44 o
  -1  14   9         28.32         29.70         8.55 o
   0  14   9         48.72         55.74         8.04 o
   1  14   9         45.17         50.57         9.48 o
   2  14   9         99.90         88.97        10.65 o
 -12   0  10       1768.73       1719.12        50.73 o
 -11   0  10       3865.28       3951.88        93.66 o
 -10   0  10       8016.84       8104.54       172.28 o
  -9   0  10       6936.48       6917.56       144.75 o
  -8   0  10       4228.76       4221.83        84.12 o
  -7   0  10       1638.02       1683.47        39.92 o
  -6   0  10       5149.11       5196.10        90.00 o
  -5   0  10       4641.07       4235.22        70.74 o
  -4   0  10      10038.99      10429.93       161.24 o
  -3   0  10      21366.62      22748.33       349.05 o
  -2   0  10      15036.07      15857.16       195.19 o
  -1   0  10      10217.32      10041.76       109.25 o
   0   0  10      14554.24      14772.86       161.16 o
   1   0  10      11344.82      10731.28       227.06 o
   2   0  10       7323.13       6894.36       168.96 o
   3   0  10       4686.29       4724.88       166.14 o
   4   0  10       5900.34       5887.71       107.30 o
   5   0  10       3430.66       3284.97        67.49 o
   6   0  10       1222.98       1170.18        33.50 o
   7   0  10       3213.71       3338.89        80.47 o
   8   0  10       1385.11       1379.35        41.98 o
   9   0  10        567.49        546.39        25.96 o
  10   0  10        544.95        564.08        28.42 o
 -12   1  10          6.98          2.83         6.85 o
 -11   1  10         66.75         69.39        11.89 o
 -10   1  10          9.38         20.89         9.37 o
  -9   1  10         91.78         86.49         9.75 o
  -8   1  10         53.80         51.59         6.81 o
  -7   1  10        697.04        671.88        13.40 o
  -6   1  10        891.93        863.07        15.99 o
  -5   1  10       1282.53       1289.72        18.83 o
  -4   1  10        482.47        461.24         7.25 o
  -3   1  10        135.72        115.34         5.51 o
  -2   1  10          6.19         12.98         2.00 o
  -1   1  10       2362.18       2487.42        39.71 o
   0   1  10        687.62        697.11         8.42 o
   1   1  10        524.35        517.02         7.09 o
   2   1  10        362.32        320.06         8.02 o
   3   1  10        180.06        156.13        10.69 o
   4   1  10        241.09        240.38         9.21 o
   5   1  10       1337.25       1337.37        32.55 o
   6   1  10        512.73        467.27        14.98 o
   7   1  10        257.88        246.66        12.77 o
   8   1  10        208.81        196.27        11.47 o
   9   1  10        388.16        393.53        17.31 o
  10   1  10        455.16        441.99        19.81 o
 -12   2  10       1049.30       1007.55        27.76 o
 -11   2  10       1307.83       1277.87        29.37 o
 -10   2  10       1482.28       1446.01        29.25 o
  -9   2  10       1717.15       1660.62        29.91 o
  -8   2  10       2492.85       2469.42        38.38 o
  -7   2  10       2347.31       2222.67        32.90 o
  -6   2  10       3863.35       3594.51        57.64 o
  -5   2  10       3385.62       3412.28        36.44 o
  -4   2  10       5053.56       5138.45        69.60 o
  -3   2  10       8984.51       9198.19        93.05 o
  -2   2  10       9255.07       9671.56        91.55 o
  -1   2  10       4782.83       4906.36        40.99 o
   0   2  10       4260.86       4075.06        37.54 o
   1   2  10       3948.00       4155.38        33.94 o
   2   2  10       2128.29       2126.21        23.59 o
   3   2  10       1446.33       1387.05        18.06 o
   4   2  10       1844.14       1790.65        34.58 o
   5   2  10       1225.17       1235.28        24.49 o
   6   2  10        505.91        499.83        13.91 o
   7   2  10        462.40        481.59        15.37 o
   8   2  10        233.36        262.18        12.93 o
   9   2  10        166.87        153.85        10.27 o
 -11   3  10        337.84        320.88        12.52 o
 -10   3  10          8.39          9.96         5.55 o
  -9   3  10         28.30         26.19         5.25 o
  -8   3  10         57.08         49.49         5.56 o
  -7   3  10        657.18        610.85        10.61 o
  -6   3  10       2998.16       3026.30        34.50 o
  -5   3  10       5522.52       5632.91        55.72 o
  -4   3  10       1455.26       1376.58        16.28 o
  -3   3  10       4361.33       4499.21        43.65 o
  -2   3  10       4343.36       4116.80        32.09 o
  -1   3  10      10577.03      11204.69       179.76 o
   0   3  10       2609.49       2508.75        22.55 o
   1   3  10       3075.14       3069.53        34.80 o
   2   3  10       4901.17       4926.67        72.60 o
   3   3  10       4955.67       4979.39        76.76 o
   4   3  10       4470.57       4468.75       107.11 o
   5   3  10       7413.76       7399.07       102.72 o
   6   3  10       1547.64       1547.51        27.92 o
   7   3  10       1775.39       1779.92        33.23 o
   8   3  10       2315.10       2382.23        45.82 o
   9   3  10       1520.62       1582.34        36.77 o
 -11   4  10         89.18         90.46        12.90 o
 -10   4  10        283.86        276.34        14.21 o
  -9   4  10         63.12         48.76         7.39 o
  -8   4  10        163.07        161.34         8.30 o
  -7   4  10        124.38        105.79         6.55 o
  -6   4  10        161.58        144.32         6.38 o
  -5   4  10        435.59        409.50        15.83 o
  -4   4  10       1024.52        998.85        14.20 o
  -3   4  10        734.94        718.98        10.37 o
  -2   4  10        784.47        769.33         9.70 o
  -1   4  10        713.65        686.35        11.26 o
   0   4  10       1128.32       1070.05        20.73 o
   1   4  10        838.08        818.48        11.33 o
   2   4  10        417.56        393.96         8.02 o
   3   4  10         16.09         11.53         3.20 o
   4   4  10         36.42         37.89         4.96 o
   5   4  10        220.24        202.84        17.88 o
   6   4  10         49.83         51.65         6.68 o
   7   4  10         34.93         53.29         6.75 o
   8   4  10          4.55          2.64         5.21 o
   9   4  10          0.32         -3.60         5.69 o
 -11   5  10        203.13        206.48        17.65 o
 -10   5  10         94.48        118.74        11.06 o
  -9   5  10        294.71        283.17        10.29 o
  -8   5  10         20.93         18.34         3.84 o
  -7   5  10         89.14         86.23         4.77 o
  -6   5  10       1400.26       1403.42        20.25 o
  -5   5  10       3800.68       3835.45        45.84 o
  -4   5  10       2745.34       2738.34        30.55 o
  -3   5  10       3274.05       3351.00        35.57 o
  -2   5  10       1458.99       1484.45        14.53 o
  -1   5  10       1865.89       1827.29        24.05 o
   0   5  10        394.82        414.10         6.58 o
   1   5  10       2117.54       2182.68        25.02 o
   2   5  10       2573.56       2551.34        29.48 o
   3   5  10       1577.02       1488.17        20.32 o
   4   5  10       2844.07       2866.25        42.71 o
   5   5  10       3366.95       3338.48        72.47 o
   6   5  10       1347.63       1368.47        27.81 o
   7   5  10       2179.30       2094.27        40.23 o
   8   5  10       1989.65       1971.55        41.99 o
   9   5  10       1372.26       1396.82        43.29 o
 -11   6  10       2286.44       2376.70        61.55 o
 -10   6  10       2582.52       2656.86        60.82 o
  -9   6  10       1960.29       2048.70        48.86 o
  -8   6  10       2993.34       3002.68        49.34 o
  -7   6  10       2498.67       2400.19        30.66 o
  -6   6  10       5200.47       5170.83        58.80 o
  -5   6  10       5628.54       5710.69        63.78 o
  -4   6  10       5105.34       5395.36        71.03 o
  -3   6  10       3850.55       3769.14        40.20 o
  -2   6  10       4898.19       4914.94        43.40 o
  -1   6  10       6561.65       6704.68        59.32 o
   0   6  10       5095.73       5091.48        64.86 o
   1   6  10       4775.97       4784.46        44.82 o
   2   6  10       3596.68       3438.08        39.38 o
   3   6  10       1335.53       1262.88        18.38 o
   4   6  10       3692.49       3628.45        49.71 o
   5   6  10       4412.32       4309.53        82.94 o
   6   6  10       1011.06       1002.12        22.50 o
   7   6  10        810.52        840.81        21.47 o
   8   6  10        492.92        507.27        20.85 o
   9   6  10        233.15        235.44        17.14 o
 -10   7  10          0.18          2.23         9.67 o
  -9   7  10         36.16         52.90        11.85 o
  -8   7  10         30.66         39.18         6.42 o
  -7   7  10          3.16          4.06         3.86 o
  -6   7  10          4.03          1.78         4.09 o
  -5   7  10         14.23         21.27         5.83 o
  -4   7  10         20.02         18.09         3.49 o
  -3   7  10         49.70         53.70         4.14 o
  -2   7  10         71.77         65.35         3.67 o
  -1   7  10         89.64         80.55         4.52 o
   0   7  10        186.46        182.91         5.31 o
   1   7  10         80.61         72.63         4.41 o
   2   7  10        239.13        226.75        11.41 o
   3   7  10        134.19        123.31         6.46 o
   4   7  10        113.96        104.55         6.02 o
   5   7  10          5.50          2.98         4.20 o
   6   7  10         62.49         60.08         7.31 o
   7   7  10         85.15         83.85        10.45 o
   8   7  10         63.54         56.95         9.70 o
 -10   8  10       2467.12       2505.88        63.52 o
  -9   8  10       2543.97       2559.57        57.23 o
  -8   8  10       3103.25       3146.30        55.45 o
  -7   8  10       3106.17       3078.60        49.63 o
  -6   8  10       3607.66       3664.79        55.55 o
  -5   8  10       3144.29       3242.93        49.30 o
  -4   8  10       5240.75       5200.60        70.99 o
  -3   8  10       7968.16       8076.90        88.86 o
  -2   8  10       7349.10       7276.23        68.91 o
  -1   8  10       4741.64       4799.86        47.49 o
   0   8  10       3557.45       3632.20        38.54 o
   1   8  10       3789.82       3735.57        39.55 o
   2   8  10       2598.69       2669.96        39.91 o
   3   8  10       1772.64       1783.85        26.81 o
   4   8  10       1430.77       1388.32        22.73 o
   5   8  10        911.56        899.79        28.96 o
   6   8  10        567.93        568.27        20.08 o
   7   8  10        925.51        971.61        30.12 o
   8   8  10        810.25        851.08        31.47 o
  -9   9  10        132.44        119.99        11.84 o
  -8   9  10          1.92         -5.31         5.31 o
  -7   9  10        163.83        145.78         9.00 o
  -6   9  10        479.88        445.89        12.91 o
  -5   9  10        855.16        851.18        19.64 o
  -4   9  10        618.01        598.14        14.89 o
  -3   9  10       1055.91       1051.82        19.94 o
  -2   9  10        216.55        196.75         5.93 o
  -1   9  10       2247.24       2221.92        25.77 o
   0   9  10       1582.97       1516.03        19.75 o
   1   9  10       1592.33       1538.20        20.09 o
   2   9  10       2312.84       2262.24        31.84 o
   3   9  10       1323.43       1343.79        23.47 o
   4   9  10        745.76        737.98        19.79 o
   5   9  10       1762.61       1660.68        53.39 o
   6   9  10        896.62        881.93        28.39 o
   7   9  10        773.84        819.37        27.70 o
  -8  10  10        257.95        258.54        13.50 o
  -7  10  10        409.47        396.49        14.04 o
  -6  10  10        293.49        279.08        13.49 o
  -5  10  10        193.23        194.57        15.75 o
  -4  10  10        133.18        131.81        11.46 o
  -3  10  10        222.65        188.95        21.80 o
  -2  10  10        399.65        343.13         9.39 o
  -1  10  10        520.71        481.75        11.13 o
   0  10  10        250.06        242.09         7.32 o
   1  10  10        101.86         91.58         5.23 o
   2  10  10        110.38         88.59         7.13 o
   3  10  10        271.95        253.34        10.93 o
   4  10  10        228.88        228.97        11.69 o
   5  10  10         75.01         62.86         7.69 o
   6  10  10         41.54         41.69         9.02 o
  -8  11  10        335.55        353.84        15.31 o
  -7  11  10        620.14        627.01        20.61 o
  -6  11  10        551.56        503.58        15.99 o
  -5  11  10        544.51        532.35        15.22 o
  -4  11  10        759.33        746.23        22.07 o
  -3  11  10       1111.56       1128.00        24.12 o
  -2  11  10        891.46        863.65        30.67 o
  -1  11  10       2136.27       2099.66        31.58 o
   0  11  10       1344.60       1323.82        25.51 o
   1  11  10       1365.23       1404.73        23.59 o
   2  11  10       2008.69       2000.90        37.87 o
   3  11  10       1825.26       1794.69        35.48 o
   4  11  10       1698.13       1729.83        40.52 o
   5  11  10       2390.09       2309.84        70.66 o
   6  11  10       1715.09       1757.04        57.28 o
  -7  12  10        379.60        367.36        21.48 o
  -6  12  10        614.43        594.20        18.96 o
  -5  12  10        474.62        458.98        20.41 o
  -4  12  10        709.03        700.01        19.54 o
  -3  12  10        572.87        533.92        23.09 o
  -2  12  10        465.66        484.13        19.66 o
  -1  12  10        634.78        637.28        17.70 o
   0  12  10        666.75        690.87        19.08 o
   1  12  10        639.74        628.42        21.81 o
   2  12  10        231.01        231.41        15.35 o
   3  12  10        180.57        158.36        13.38 o
   4  12  10        395.22        368.23        18.61 o
  -5  13  10         88.31         92.77        18.49 o
  -4  13  10        186.87        204.66        13.23 o
  -3  13  10        291.17        296.71        16.71 o
  -2  13  10        490.84        478.04        19.35 o
  -1  13  10        426.71        417.07        18.48 o
   0  13  10        366.76        351.26        13.75 o
   1  13  10        276.41        268.04        14.34 o
   2  13  10        343.76        336.01        17.51 o
   3  13  10        426.14        437.20        21.52 o
  -3  14  10       1200.59       1218.31        37.27 o
  -2  14  10       1486.65       1513.28        56.39 o
  -1  14  10       1622.89       1593.41        53.65 o
   0  14  10       1236.27       1321.02        50.90 o
   1  14  10        917.06        897.17        37.92 o
 -11   1  11        178.91        172.26        10.00 o
 -10   1  11        590.52        577.57        17.28 o
  -9   1  11        808.87        773.19        18.80 o
  -8   1  11        634.05        605.56        16.52 o
  -7   1  11        999.03        969.81        20.26 o
  -6   1  11       1489.04       1510.91        24.94 o
  -5   1  11       2444.81       2521.73        34.91 o
  -4   1  11       2689.15       2885.32        29.72 o
  -3   1  11       1760.33       1713.57        19.54 o
  -2   1  11        889.27        771.15         8.91 o
  -1   1  11       7087.29       7299.62        80.89 o
   0   1  11       4856.36       4875.54        54.88 o
   1   1  11       9576.79       9599.21        76.50 o
   2   1  11       8182.74       8238.94        90.51 o
   3   1  11       3817.17       3720.86        51.56 o
   4   1  11       3789.70       3754.98        53.49 o
   5   1  11       7663.32       7837.35       114.03 o
   6   1  11       3949.98       4059.76        65.58 o
   7   1  11       2939.06       3065.98        58.43 o
   8   1  11       1374.09       1508.59        35.72 o
   9   1  11       1451.51       1537.92        39.04 o
 -11   2  11       1689.30       1709.43        35.91 o
 -10   2  11       2966.47       2954.21        52.93 o
  -9   2  11       3391.64       3360.15        53.99 o
  -8   2  11       5122.69       5171.41        75.11 o
  -7   2  11       3856.44       3632.24       147.08 o
  -6   2  11       5750.19       5621.41        77.26 o
  -5   2  11       2126.91       2109.37        23.45 o
  -4   2  11       5811.00       6049.99        72.28 o
  -3   2  11       5210.82       5173.54        52.16 o
  -2   2  11       5814.77       5969.77        57.75 o
  -1   2  11       4171.19       4014.27        52.50 o
   0   2  11       6233.37       6286.70        53.64 o
   1   2  11       3288.74       3374.86        29.92 o
   2   2  11       2093.27       1999.40        23.29 o
   3   2  11       1135.95       1185.43        21.22 o
   4   2  11       2463.01       2432.80        41.08 o
   5   2  11       1389.76       1372.67        29.02 o
   6   2  11       1209.55       1189.59        25.90 o
   7   2  11       1091.88       1137.83        28.36 o
   8   2  11        538.68        565.24        19.03 o
   9   2  11        299.44        299.10        14.99 o
 -11   3  11          0.18          5.55         4.85 o
 -10   3  11        106.47        106.64         9.10 o
  -9   3  11        193.99        173.10         9.12 o
  -8   3  11         43.51         39.49         6.13 o
  -7   3  11         82.04         85.73         9.73 o
  -6   3  11         60.28         60.83         7.02 o
  -5   3  11         56.32         57.49         4.38 o
  -4   3  11        410.91        380.61         8.23 o
  -3   3  11        655.40        616.82        12.98 o
  -2   3  11        284.33        269.60         6.88 o
  -1   3  11        174.19        148.75        10.29 o
   0   3  11        259.39        256.71         6.22 o
   1   3  11        313.17        304.50         5.98 o
   2   3  11        244.08        205.97         6.26 o
   3   3  11        200.02        190.15         6.51 o
   4   3  11        175.21        135.66         9.21 o
   5   3  11        199.82        178.36        22.91 o
   6   3  11        177.70        169.40         9.54 o
   7   3  11        239.13        215.91        12.41 o
   8   3  11        183.47        177.85        12.25 o
   9   3  11        123.04        123.95        11.78 o
 -11   4  11       3022.82       3102.16        77.95 o
 -10   4  11       2959.20       3022.71        53.50 o
  -9   4  11       2772.30       2813.63        46.16 o
  -8   4  11       4555.76       4565.22        66.77 o
  -7   4  11       4379.80       4362.09        54.85 o
  -6   4  11      12120.73      12292.52       134.76 o
  -5   4  11      10165.73      10170.50       107.07 o
  -4   4  11       8618.06       8831.99        92.15 o
  -3   4  11       4017.09       4005.88        42.65 o
  -2   4  11       5248.88       5396.35        45.01 o
  -1   4  11       5523.13       5621.44        50.47 o
   0   4  11       7519.74       7456.13        72.28 o
   1   4  11       5399.44       5382.35        80.12 o
   2   4  11       3694.35       3679.50        42.27 o
   3   4  11       1357.49       1300.81        18.25 o
   4   4  11       4944.24       4803.96        82.75 o
   5   4  11       4380.44       4369.71        68.96 o
   6   4  11       1481.95       1430.51        28.99 o
   7   4  11       1114.17       1112.92        26.85 o
   8   4  11        633.30        649.02        21.94 o
   9   4  11        275.87        298.61        16.87 o
 -11   5  11        119.34        144.44        13.79 o
 -10   5  11        234.09        231.86        16.29 o
  -9   5  11        484.06        458.44        13.26 o
  -8   5  11         79.43         79.96         6.43 o
  -7   5  11          2.98          4.47         3.18 o
  -6   5  11        153.98        133.19         8.12 o
  -5   5  11        584.15        580.22        11.73 o
  -4   5  11       1131.32       1132.87        17.15 o
  -3   5  11       2962.92       2904.87        34.27 o
  -2   5  11       1835.28       1799.87        25.12 o
  -1   5  11       1255.42       1272.13        16.41 o
   0   5  11        114.92        120.74         5.70 o
   1   5  11       2098.43       2129.02        29.86 o
   2   5  11       1825.17       1776.38        24.27 o
   3   5  11       1654.06       1606.03        25.68 o
   4   5  11       2666.56       2581.38        35.50 o
   5   5  11       2118.87       2139.58        41.40 o
   6   5  11        650.72        639.67        18.41 o
   7   5  11       1475.89       1472.88        38.66 o
   8   5  11        822.46        803.26        26.36 o
 -10   6  11        670.22        658.23        26.56 o
  -9   6  11        328.30        317.50        16.07 o
  -8   6  11        428.16        408.90        22.03 o
  -7   6  11        945.18        897.65        15.31 o
  -6   6  11       2258.29       2230.40        31.22 o
  -5   6  11       3629.62       3654.25        45.10 o
  -4   6  11       2482.66       2426.79        30.34 o
  -3   6  11       1121.55       1064.70        15.76 o
  -2   6  11        603.65        572.31         9.30 o
  -1   6  11       1064.47       1048.46        20.32 o
   0   6  11       1934.64       1928.34        43.92 o
   1   6  11       1886.93       1857.64        21.16 o
   2   6  11       1071.14       1049.00        24.69 o
   3   6  11        318.22        288.50         8.85 o
   4   6  11        365.75        338.41        11.10 o
   5   6  11        449.08        423.29        15.06 o
   6   6  11        239.09        221.64        11.05 o
   7   6  11        199.45        199.26        12.46 o
   8   6  11         99.40         83.40        11.74 o
 -10   7  11        421.90        426.34        31.40 o
  -9   7  11        647.24        628.44        24.81 o
  -8   7  11        361.95        349.40        14.97 o
  -7   7  11        527.12        532.97        17.32 o
  -6   7  11       1328.76       1335.55        25.35 o
  -5   7  11       2154.64       2164.77        33.69 o
  -4   7  11       1863.81       1891.44        25.38 o
  -3   7  11       3099.29       3128.75        37.81 o
  -2   7  11       3242.25       3247.48        33.53 o
  -1   7  11       4446.37       4428.76        44.18 o
   0   7  11       3398.39       3422.23        41.69 o
   1   7  11       5643.43       5847.32        89.10 o
   2   7  11       4554.91       4600.29        56.69 o
   3   7  11       3485.36       3517.67        47.46 o
   4   7  11       3429.27       3478.50        49.49 o
   5   7  11       4227.00       4188.34        78.19 o
   6   7  11       1974.32       2063.47        41.84 o
   7   7  11       2564.01       2656.76        61.59 o
   8   7  11       1555.40       1644.41        46.94 o
  -9   8  11        612.05        613.94        26.55 o
  -8   8  11        830.84        804.91        22.95 o
  -7   8  11        314.38        279.61        13.64 o
  -6   8  11        708.80        719.13        17.59 o
  -5   8  11        217.33        211.02        10.87 o
  -4   8  11        767.97        724.52        19.43 o
  -3   8  11       1220.79       1150.43        22.36 o
  -2   8  11       1289.35       1250.01        16.45 o
  -1   8  11        163.75        150.88         5.68 o
   0   8  11        571.86        576.52        11.11 o
   1   8  11        496.88        472.02        10.14 o
   2   8  11        267.27        259.75         9.10 o
   3   8  11        100.15         89.81         7.87 o
   4   8  11        202.18        204.77         8.55 o
   5   8  11         74.76         80.41         8.04 o
   6   8  11        143.54        112.38        10.89 o
   7   8  11        252.08        260.90        15.07 o
  -9   9  11        264.08        290.61        16.34 o
  -8   9  11        572.14        570.55        17.88 o
  -7   9  11        906.26        898.14        22.28 o
  -6   9  11        842.85        806.34        19.88 o
  -5   9  11        905.29        878.07        19.18 o
  -4   9  11        628.22        599.25        15.60 o
  -3   9  11        201.91        203.77         9.42 o
  -2   9  11        377.37        390.44         8.07 o
  -1   9  11       1111.01       1085.41        16.83 o
   0   9  11       1641.84       1610.25        21.95 o
   1   9  11       2046.78       1997.16        26.83 o
   2   9  11       1377.51       1372.26        24.59 o
   3   9  11        643.36        623.48        14.34 o
   4   9  11        735.96        702.70        20.79 o
   5   9  11       1221.03       1188.66        29.86 o
   6   9  11       1037.74       1026.53        33.21 o
   7   9  11        624.87        666.33        27.24 o
  -8  10  11       2155.91       2149.46        45.58 o
  -7  10  11       1597.85       1550.60        33.41 o
  -6  10  11       2552.11       2594.52        49.45 o
  -5  10  11       1595.50       1592.27        31.01 o
  -4  10  11       2943.90       3003.55        49.07 o
  -3  10  11       3675.36       3709.18        59.70 o
  -2  10  11       2494.94       2488.51        49.19 o
  -1  10  11       2395.67       2335.12        33.23 o
   0  10  11       4116.48       4120.76        48.97 o
   1  10  11       2660.05       2608.60        33.53 o
   2  10  11       1890.45       1948.04        37.87 o
   3  10  11       1120.03       1094.60        25.24 o
   4  10  11       1300.43       1301.71        29.82 o
   5  10  11        623.91        567.36        22.34 o
   6  10  11        603.80        602.73        27.88 o
  -7  11  11          7.13          8.03         5.31 o
  -6  11  11          5.49          8.37         5.73 o
  -5  11  11         40.04         39.52         6.62 o
  -4  11  11         28.11         23.45         5.71 o
  -3  11  11          7.44          2.56         4.09 o
  -2  11  11         25.69         33.21         6.19 o
  -1  11  11        102.41         92.83         6.21 o
   0  11  11          3.60          4.37         4.68 o
   1  11  11         11.95          5.66         8.63 o
   2  11  11          6.98         -2.57         5.57 o
   3  11  11         18.02         26.99         6.72 o
   4  11  11         47.46         30.70         9.07 o
   5  11  11        162.78        151.46        20.29 o
  -6  12  11       2117.11       2146.67        46.07 o
  -5  12  11       1849.59       1857.65        40.08 o
  -4  12  11       1648.60       1669.81        38.24 o
  -3  12  11       1982.62       1991.24        38.33 o
  -2  12  11       1768.74       1795.39        48.37 o
  -1  12  11       1572.96       1578.32        39.61 o
   0  12  11       1481.04       1431.89        30.33 o
   1  12  11       1032.49       1038.71        31.65 o
   2  12  11        775.48        788.36        25.90 o
   3  12  11        811.05        813.01        27.73 o
   4  12  11        776.61        774.58        31.57 o
  -4  13  11        596.46        586.67        22.08 o
  -3  13  11       1026.72        984.47        29.34 o
  -2  13  11       1393.46       1423.29        38.76 o
  -1  13  11       1339.26       1301.32        62.40 o
   0  13  11        597.62        587.92        27.94 o
   1  13  11        874.10        883.03        29.20 o
   2  13  11       1068.96       1085.15        34.92 o
 -11   0  12       1739.06       1860.92        58.09 o
 -10   0  12       3648.88       3615.32        87.02 o
  -9   0  12       5981.49       5971.78       129.01 o
  -8   0  12       7215.02       7197.23       144.52 o
  -7   0  12       5376.94       5498.67       118.69 o
  -6   0  12       6239.38       6478.53       131.63 o
  -5   0  12       1476.26       1514.72        33.60 o
  -4   0  12       8277.43       8528.96       178.80 o
  -3   0  12       7383.95       6832.73        79.65 o
  -2   0  12       4460.43       4539.91        88.85 o
  -1   0  12       7847.47       7914.05       134.25 o
   0   0  12      18636.34      18714.49       225.65 o
   1   0  12      10145.22      10242.94       121.50 o
   2   0  12       7247.65       7503.05       139.62 o
   3   0  12       1403.00       1405.19        42.05 o
   4   0  12       1725.94       1650.16        41.85 o
   5   0  12        424.62        452.57        20.88 o
   6   0  12       1975.40       1978.66        54.64 o
   7   0  12       1174.05       1188.76        42.76 o
   8   0  12        138.63        156.43        16.71 o
   9   0  12        119.91        153.69        17.64 o
 -11   1  12        202.14        195.76        18.15 o
 -10   1  12        159.81        139.37         9.16 o
  -9   1  12         95.13         94.53        15.42 o
  -8   1  12        439.79        454.84        21.45 o
  -7   1  12        692.26        667.06        17.23 o
  -6   1  12       1157.52       1066.17        22.33 o
  -5   1  12        954.84        934.27        18.31 o
  -4   1  12        436.16        420.94         8.08 o
  -3   1  12        213.17        197.09         5.40 o
  -2   1  12       1127.13       1118.01        12.69 o
  -1   1  12       1055.52       1005.02        16.55 o
   0   1  12        609.77        569.41        12.22 o
   1   1  12        961.72        925.38        14.16 o
   2   1  12        767.62        728.02        14.71 o
   3   1  12        415.16        384.35        11.80 o
   4   1  12        915.61        830.61        32.31 o
   5   1  12       1451.75       1377.56        32.07 o
   6   1  12        890.30        888.42        24.30 o
   7   1  12        765.06        733.96        24.59 o
   8   1  12        441.44        449.25        17.88 o
   9   1  12        462.88        478.20        20.09 o
 -11   2  12        812.53        821.68        25.58 o
 -10   2  12       1545.65       1483.58        33.95 o
  -9   2  12       2351.30       2297.34        43.29 o
  -8   2  12       2300.07       2311.17        40.63 o
  -7   2  12       2166.64       2116.53        36.90 o
  -6   2  12       3927.62       3969.65        60.33 o
  -5   2  12       1764.86       1691.37        20.94 o
  -4   2  12       3157.71       3162.02        35.38 o
  -3   2  12       3692.48       3668.04        50.07 o
  -2   2  12       3030.93       3011.31        49.22 o
  -1   2  12       2434.65       2324.78        23.10 o
   0   2  12       4032.40       4031.29        37.40 o
   1   2  12       1679.37       1594.83        16.79 o
   2   2  12       1270.73       1235.05        17.12 o
   3   2  12        494.26        525.87        13.80 o
   4   2  12        759.02        748.59        20.89 o
   5   2  12        225.03        244.86        14.76 o
   6   2  12        376.07        365.68        15.77 o
   7   2  12        278.18        289.54        16.62 o
   8   2  12        136.82        130.98        11.20 o
   9   2  12         48.01         52.71        13.03 o
 -11   3  12        276.11        272.23        15.29 o
 -10   3  12        905.77        869.63        22.63 o
  -9   3  12       1374.47       1350.77        29.48 o
  -8   3  12       1561.50       1531.70        30.14 o
  -7   3  12        772.07        753.77        17.60 o
  -6   3  12       2067.69       2062.94        38.46 o
  -5   3  12       2625.92       2637.18        45.60 o
  -4   3  12       4939.21       5140.42        62.14 o
  -3   3  12       9274.02       9491.75       111.56 o
  -2   3  12      12141.47      12057.79       148.24 o
  -1   3  12       7833.72       8020.27       113.09 o
   0   3  12       4988.05       5080.06        47.29 o
   1   3  12       5931.43       6063.61        75.47 o
   2   3  12       4618.26       4665.70        72.81 o
   3   3  12       3497.94       3461.80        80.90 o
   4   3  12       5752.68       5984.15       100.72 o
   5   3  12       4538.47       4722.70        77.81 o
   6   3  12       2108.60       2266.55        46.01 o
   7   3  12       3623.93       3768.29        71.74 o
   8   3  12       2300.34       2476.51        55.22 o
 -11   4  12        102.32        105.35        12.48 o
 -10   4  12         95.36         88.04         8.14 o
  -9   4  12         77.87         74.80         7.67 o
  -8   4  12        367.13        347.86        13.30 o
  -7   4  12        349.12        307.36        11.92 o
  -6   4  12        997.88        991.25        17.81 o
  -5   4  12        499.96        458.71        11.87 o
  -4   4  12        358.37        331.18         9.84 o
  -3   4  12        152.59        125.72         5.96 o
  -2   4  12        526.63        492.30         7.98 o
  -1   4  12        658.45        637.29        10.26 o
   0   4  12        730.69        695.99        15.04 o
   1   4  12         62.06         50.36         3.29 o
   2   4  12         62.19         52.39         4.60 o
   3   4  12         16.16         14.75         4.26 o
   4   4  12         84.31         83.91         8.67 o
   5   4  12          1.05          1.67         6.52 o
   6   4  12          0.88          0.80         5.87 o
   7   4  12          0.11         17.59         7.41 o
   8   4  12          4.63          4.56         6.31 o
 -10   5  12        506.69        503.84        27.02 o
  -9   5  12        926.09        871.32        23.71 o
  -8   5  12        940.72        919.76        20.29 o
  -7   5  12        549.04        534.83        11.79 o
  -6   5  12        510.75        480.49        10.55 o
  -5   5  12        246.95        269.01         8.22 o
  -4   5  12       1576.47       1640.72        24.01 o
  -3   5  12       6191.60       6229.77        71.17 o
  -2   5  12       7676.63       7792.35        88.61 o
  -1   5  12       2826.34       2826.24        33.97 o
   0   5  12       1259.80       1264.95        16.23 o
   1   5  12       2445.88       2439.29        36.00 o
   2   5  12       2577.64       2543.50        32.85 o
   3   5  12       3599.59       3669.06        76.09 o
   4   5  12       3917.85       4019.41        78.23 o
   5   5  12       1817.34       1862.52        37.77 o
   6   5  12       1440.01       1532.61        34.08 o
   7   5  12       2401.40       2554.98        56.56 o
   8   5  12       1742.01       1851.36        68.21 o
 -10   6  12       1420.08       1437.16        40.89 o
  -9   6  12       2259.32       2285.71        54.05 o
  -8   6  12       2870.69       2935.10        64.72 o
  -7   6  12       2061.21       2056.20        31.29 o
  -6   6  12       4331.47       4319.53        55.19 o
  -5   6  12       2433.65       2357.35        32.85 o
  -4   6  12       4473.85       4498.02        59.07 o
  -3   6  12       4135.89       4113.17        51.06 o
  -2   6  12       4496.79       4497.37        44.55 o
  -1   6  12       2692.29       2626.46        38.55 o
   0   6  12       4212.25       4250.79        64.22 o
   1   6  12       3586.84       3543.11        44.93 o
   2   6  12       2774.09       2758.28        37.17 o
   3   6  12        786.53        780.57        16.50 o
   4   6  12       2254.75       2194.07        34.41 o
   5   6  12        517.46        508.31        15.96 o
   6   6  12        439.19        443.62        15.69 o
   7   6  12        459.93        442.18        17.43 o
   8   6  12        299.35        310.88        19.67 o
 -10   7  12         92.60         85.52        11.73 o
  -9   7  12         32.28         40.54         9.37 o
  -8   7  12         21.99         43.70         8.63 o
  -7   7  12          6.23          2.41         4.59 o
  -6   7  12          1.50         -0.88         3.98 o
  -5   7  12         41.62         33.21         4.85 o
  -4   7  12          2.03          3.00         3.51 o
  -3   7  12          1.16         -0.21         3.47 o
  -2   7  12          3.73          4.01         3.52 o
  -1   7  12         88.23         73.04         4.67 o
   0   7  12         79.74         69.38         5.58 o
   1   7  12        107.84         84.49         6.61 o
   2   7  12         54.16         52.51         5.32 o
   3   7  12         44.67         50.34         5.23 o
   4   7  12         41.53         47.15         6.35 o
   5   7  12          9.33         13.34         5.98 o
   6   7  12          4.33          3.97         5.49 o
   7   7  12         14.15          7.08         8.40 o
  -9   8  12       2693.49       2866.38        73.20 o
  -8   8  12       2628.35       2751.18        66.39 o
  -7   8  12       2354.81       2402.26        46.42 o
  -6   8  12       3081.42       3159.12        53.94 o
  -5   8  12       2227.47       2280.06        41.11 o
  -4   8  12       3393.84       3403.17        62.68 o
  -3   8  12       2729.81       2761.40        37.58 o
  -2   8  12       2149.56       2125.37        30.13 o
  -1   8  12       2377.89       2356.51        33.94 o
   0   8  12       3861.22       3860.02        57.40 o
   1   8  12       2577.21       2526.26        41.64 o
   2   8  12       1842.54       1854.93        30.17 o
   3   8  12        868.61        856.70        17.80 o
   4   8  12        735.06        742.31        17.43 o
   5   8  12        315.47        345.53        17.43 o
   6   8  12        479.00        458.31        20.04 o
   7   8  12        555.65        571.12        26.52 o
  -8   9  12        583.45        595.66        25.55 o
  -7   9  12        626.44        624.12        19.37 o
  -6   9  12        948.67        914.46        22.60 o
  -5   9  12        988.71        929.80        20.81 o
  -4   9  12       1398.72       1415.61        30.05 o
  -3   9  12       1071.95       1077.66        22.57 o
  -2   9  12       1729.24       1774.28        27.13 o
  -1   9  12       2604.92       2544.55        37.16 o
   0   9  12       2003.67       1984.87        26.48 o
   1   9  12       2311.19       2297.03        36.85 o
   2   9  12       1692.71       1652.75        29.20 o
   3   9  12        890.14        873.37        18.97 o
   4   9  12       1542.50       1535.88        33.05 o
   5   9  12       1861.89       1761.35        47.53 o
   6   9  12       1160.73       1202.18        39.81 o
  -8  10  12        237.69        238.99        18.39 o
  -7  10  12        144.71        137.96        11.57 o
  -6  10  12          6.77         -1.31         5.11 o
  -5  10  12         57.58         48.61         7.94 o
  -4  10  12        123.38        106.52        15.06 o
  -3  10  12        228.91        230.00         9.79 o
  -2  10  12        130.19        127.47        11.84 o
  -1  10  12        115.23         92.19        10.27 o
   0  10  12        108.27         89.11         5.72 o
   1  10  12        330.95        299.39        11.59 o
   2  10  12        239.20        226.15        11.32 o
   3  10  12        216.00        211.86        11.06 o
   4  10  12         77.56         58.72         8.81 o
   5  10  12        168.68        156.02        13.22 o
  -7  11  12        665.37        667.05        21.10 o
  -6  11  12       1062.67       1075.80        26.48 o
  -5  11  12       1223.36       1226.12        28.82 o
  -4  11  12       1153.03       1124.32        26.87 o
  -3  11  12       1009.48       1006.52        23.76 o
  -2  11  12       1708.30       1757.58        33.40 o
  -1  11  12       2106.44       2083.87        47.03 o
   0  11  12       1865.52       1872.83        43.72 o
   1  11  12       2573.68       2540.80       105.78 o
   2  11  12       2380.71       2413.95        50.84 o
   3  11  12       1739.71       1821.77        39.03 o
   4  11  12       1847.85       1871.61        44.21 o
  -5  12  12        276.09        264.55        13.68 o
  -4  12  12        452.20        431.67        15.05 o
  -3  12  12        255.25        250.66        13.96 o
  -2  12  12        358.23        324.26        16.88 o
  -1  12  12        403.80        386.27        31.90 o
   0  12  12        723.23        746.59        31.50 o
   1  12  12        306.86        292.03        17.04 o
   2  12  12        247.84        253.58        15.75 o
   3  12  12        147.40        136.30        13.26 o
  -3  13  12        461.48        482.69        22.88 o
  -2  13  12        332.10        348.61        18.26 o
  -1  13  12        324.03        334.58        25.97 o
   0  13  12        413.04        393.57        26.46 o
   1  13  12        509.09        496.95        29.36 o
 -11   1  13        481.01        464.07        16.96 o
 -10   1  13        561.25        565.04        17.20 o
  -9   1  13        400.37        403.63        14.00 o
  -8   1  13       1533.82       1476.14        56.62 o
  -7   1  13       2328.54       2383.69        42.72 o
  -6   1  13       5830.69       5759.70        84.39 o
  -5   1  13       4500.83       4502.07        64.24 o
  -4   1  13       3627.76       3760.27        52.86 o
  -3   1  13       1936.14       1989.24        24.84 o
  -2   1  13       5518.01       5598.68        80.40 o
  -1   1  13       5877.21       5908.61        59.28 o
   0   1  13       8735.36       8586.80        86.00 o
   1   1  13       7929.98       8044.86        87.63 o
   2   1  13       6197.93       6368.56        89.39 o
   3   1  13       3358.80       3487.49        79.47 o
   4   1  13       6017.24       6065.05        92.76 o
   5   1  13       4834.71       4960.72        97.44 o
   6   1  13       3291.88       3396.10        65.09 o
   7   1  13       1957.18       2062.71        46.63 o
   8   1  13       1809.53       1949.94        49.04 o
 -11   2  13       1200.23       1236.14        31.07 o
 -10   2  13       1239.98       1197.49        28.58 o
  -9   2  13       1450.69       1459.80        32.55 o
  -8   2  13       1293.90       1261.22        42.52 o
  -7   2  13       2334.81       2383.03        41.45 o
  -6   2  13       3783.36       3836.25        59.71 o
  -5   2  13       2708.72       2678.01        40.33 o
  -4   2  13       4032.06       3886.46        44.93 o
  -3   2  13        711.48        699.16        12.49 o
  -2   2  13        217.23        226.51         5.38 o
  -1   2  13       1294.30       1230.82        14.73 o
   0   2  13       3786.03       3731.15        37.10 o
   1   2  13       2334.19       2257.17        23.55 o
   2   2  13       2036.41       2014.32        29.19 o
   3   2  13        359.99        372.92        13.31 o
   4   2  13        662.29        642.54        17.68 o
   5   2  13        289.27        304.67        12.65 o
   6   2  13        753.91        772.70        23.67 o
   7   2  13        255.15        271.63        14.15 o
   8   2  13         85.18         90.05         9.65 o
 -11   3  13         24.21         27.99         8.59 o
 -10   3  13        141.58        121.92         9.82 o
  -9   3  13         91.21         78.18         8.81 o
  -8   3  13         97.89         87.91         7.59 o
  -7   3  13        117.14         98.20         9.84 o
  -6   3  13         23.15         19.54         5.64 o
  -5   3  13         92.45         86.03         5.61 o
  -4   3  13        425.29        405.08         9.73 o
  -3   3  13        398.12        358.27        13.43 o
  -2   3  13        106.77         79.50        10.42 o
  -1   3  13         52.71         46.82         3.86 o
   0   3  13        120.44         95.27         7.05 o
   1   3  13        232.54        204.29         9.22 o
   2   3  13        392.55        354.64        11.55 o
   3   3  13        360.40        322.15        11.73 o
   4   3  13        177.06        139.86         9.52 o
   5   3  13        128.89        127.47        16.69 o
   6   3  13        173.41        167.01        11.46 o
   7   3  13        214.50        206.83        16.79 o
   8   3  13        177.63        146.17        12.40 o
 -10   4  13       1633.42       1612.33        38.74 o
  -9   4  13       2876.90       2895.22        58.29 o
  -8   4  13       2143.87       2169.41        38.18 o
  -7   4  13       2110.13       2165.28        44.02 o
  -6   4  13       3434.19       3453.69        45.44 o
  -5   4  13       2855.57       2940.59        38.06 o
  -4   4  13       7367.46       7509.92        87.75 o
  -3   4  13       6690.21       6713.96        78.04 o
  -2   4  13       3752.27       3744.48        66.15 o
  -1   4  13       1631.99       1610.27        19.12 o
   0   4  13       1754.24       1745.16        21.69 o
   1   4  13       1746.71       1757.49        25.25 o
   2   4  13       2340.63       2328.91        31.94 o
   3   4  13       1273.55       1260.23        24.83 o
   4   4  13       2538.40       2497.42        45.07 o
   5   4  13        390.38        404.85        15.48 o
   6   4  13        325.33        369.12        15.95 o
   7   4  13        355.72        368.42        16.43 o
   8   4  13        266.83        276.55        16.10 o
 -10   5  13        398.08        397.14        20.59 o
  -9   5  13        490.14        473.71        23.59 o
  -8   5  13        717.52        681.04        17.28 o
  -7   5  13        660.65        624.25        19.45 o
  -6   5  13       1404.21       1307.38        20.86 o
  -5   5  13        259.70        254.76         8.20 o
  -4   5  13        669.58        656.54        13.08 o
  -3   5  13       1886.09       1836.06        28.00 o
  -2   5  13       3985.93       3931.42        48.36 o
  -1   5  13       2444.30       2400.40        34.38 o
   0   5  13       4084.66       4122.99        53.84 o
   1   5  13       2645.61       2667.79        47.20 o
   2   5  13       1602.29       1584.29        25.29 o
   3   5  13       1660.76       1674.44        29.32 o
   4   5  13       2376.41       2341.28        46.19 o
   5   5  13        921.29        918.58        23.23 o
   6   5  13       1189.96       1215.40        30.41 o
   7   5  13       1028.90       1016.62        30.58 o
 -10   6  13        464.20        441.57        22.38 o
  -9   6  13        690.43        673.87        28.72 o
  -8   6  13        797.58        748.38        25.23 o
  -7   6  13        616.39        594.67        16.63 o
  -6   6  13        710.47        698.23        15.56 o
  -5   6  13        924.29        909.49        17.45 o
  -4   6  13       1613.67       1591.38        25.96 o
  -3   6  13       2097.15       2020.25        28.91 o
  -2   6  13       1637.19       1578.74        23.21 o
  -1   6  13        835.88        807.13        13.20 o
   0   6  13        197.69        177.91         6.47 o
   1   6  13        124.08        114.17         9.87 o
   2   6  13        254.06        229.52         8.81 o
   3   6  13        304.36        309.41        10.79 o
   4   6  13        346.38        340.15        14.50 o
   5   6  13         72.57         83.70         8.10 o
   6   6  13         19.12         27.57         7.02 o
   7   6  13         65.27         88.54        13.08 o
  -9   7  13        864.65        864.46        28.70 o
  -8   7  13       1405.79       1393.05        40.32 o
  -7   7  13       1463.47       1477.90        30.21 o
  -6   7  13       2884.95       2923.28        51.37 o
  -5   7  13       2096.77       2110.25        31.45 o
  -4   7  13       2689.21       2712.22        39.16 o
  -3   7  13       3396.87       3407.60        46.16 o
  -2   7  13       4341.39       4448.36        76.71 o
  -1   7  13       3639.86       3815.78        43.72 o
   0   7  13       6087.57       6266.57        74.89 o
   1   7  13       4859.08       4847.42        65.11 o
   2   7  13       3766.86       3716.16        86.28 o
   3   7  13       2915.70       2957.38        44.26 o
   4   7  13       3946.76       4089.41        71.77 o
   5   7  13       2780.29       2865.57        69.92 o
   6   7  13       2465.88       2547.76       104.89 o
  -9   8  13        363.61        363.93        27.64 o
  -8   8  13        158.78        132.24        19.93 o
  -7   8  13        235.35        228.69        17.03 o
  -6   8  13        412.99        409.95        14.60 o
  -5   8  13         99.43         88.56         8.56 o
  -4   8  13        429.44        426.48        11.84 o
  -3   8  13        230.88        222.32         8.35 o
  -2   8  13          3.27          5.87         3.74 o
  -1   8  13         15.01         24.24         3.90 o
   0   8  13        390.11        362.61         9.62 o
   1   8  13        162.27        135.93         9.24 o
   2   8  13        291.04        269.75        11.68 o
   3   8  13         80.25         75.32         7.98 o
   4   8  13         67.82         69.68         8.51 o
   5   8  13          2.38          7.10         6.49 o
   6   8  13         42.43         59.80        15.82 o
  -8   9  13        274.63        278.19        18.41 o
  -7   9  13        560.11        586.06        19.82 o
  -6   9  13       1001.76       1018.90        24.58 o
  -5   9  13       1256.80       1202.97        40.68 o
  -4   9  13        800.27        800.96        21.45 o
  -3   9  13        623.71        633.17        19.58 o
  -2   9  13        527.85        514.41        11.75 o
  -1   9  13        313.79        311.55        10.65 o
   0   9  13        519.96        506.91        13.36 o
   1   9  13       1087.72       1094.20        22.74 o
   2   9  13       1272.43       1269.38        26.73 o
   3   9  13       1176.75       1224.10        28.15 o
   4   9  13       1125.71       1090.42        33.80 o
   5   9  13       1084.01       1097.66        40.19 o
  -7  10  13       2022.53       2135.74        48.03 o
  -6  10  13       1799.07       1852.40        40.31 o
  -5  10  13        915.19        977.38        24.56 o
  -4  10  13       2134.71       2125.74        60.35 o
  -3  10  13       1376.89       1358.25        29.51 o
  -2  10  13        693.76        687.77        17.91 o
  -1  10  13       1487.35       1504.14        28.96 o
   0  10  13       2001.86       1933.53        34.00 o
   1  10  13       1229.92       1195.64        23.40 o
   2  10  13       1232.41       1179.57        26.77 o
   3  10  13        484.79        464.90        16.99 o
   4  10  13        355.64        351.55        18.40 o
  -6  11  13         62.68         70.25         9.11 o
  -5  11  13          4.41          5.45         8.45 o
  -4  11  13          0.45         -5.75         5.75 o
  -3  11  13         11.92         15.04         6.27 o
  -2  11  13        291.32        263.23        12.24 o
  -1  11  13        129.86        116.46         8.50 o
   0  11  13        171.87        172.85        18.51 o
   1  11  13         84.81         64.98         9.20 o
   2  11  13         60.55         63.10        10.28 o
   3  11  13         18.42         17.37         8.39 o
  -4  12  13       1489.54       1476.46        40.52 o
  -3  12  13       1410.17       1417.67        42.09 o
  -2  12  13       1034.98       1039.47        31.42 o
  -1  12  13       1000.89       1004.96        38.52 o
   0  12  13        660.61        610.72        31.54 o
   1  12  13        306.38        291.02        22.05 o
   2  12  13        271.98        244.56        20.10 o
 -10   0  14       1426.07       1394.63        66.87 o
  -9   0  14       1857.59       1869.11        52.77 o
  -8   0  14       2191.19       2277.99        75.28 o
  -7   0  14       5325.60       5534.77       126.49 o
  -6   0  14       3509.86       3560.61        85.05 o
  -5   0  14       2924.80       3048.08        68.34 o
  -4   0  14       6676.81       6634.57       128.32 o
  -3   0  14       1711.97       1695.31        26.07 o
  -2   0  14        242.60        252.92         7.76 o
  -1   0  14       1811.74       1724.40        27.83 o
   0   0  14       1695.77       1662.47        27.63 o
   1   0  14       3359.43       3280.41        63.43 o
   2   0  14       3916.89       3712.54        78.72 o
   3   0  14        960.52        989.26        32.07 o
   4   0  14        114.13        126.13        13.71 o
   5   0  14         10.09         17.46        10.71 o
   6   0  14        468.10        472.02        26.06 o
   7   0  14        181.31        191.56        16.91 o
   8   0  14         22.79         67.74        19.13 o
 -10   1  14        205.79        192.02        10.47 o
  -9   1  14        203.81        202.36        20.64 o
  -8   1  14        198.23        200.56        10.76 o
  -7   1  14        129.67        119.06        13.82 o
  -6   1  14        961.87        966.74        24.53 o
  -5   1  14        821.34        757.54        19.05 o
  -4   1  14        398.21        357.51        12.55 o
  -3   1  14        260.05        263.70         7.17 o
  -2   1  14        443.01        417.17         7.21 o
  -1   1  14        294.40        290.20         7.86 o
   0   1  14       1350.16       1276.82        17.13 o
   1   1  14        949.55        866.46        14.47 o
   2   1  14        941.54        923.88        21.59 o
   3   1  14        567.82        534.56        16.85 o
   4   1  14       1393.61       1391.64        32.78 o
   5   1  14        913.78        904.53        24.04 o
   6   1  14        711.80        693.00        25.07 o
   7   1  14        364.38        339.19        16.40 o
 -10   2  14        839.26        820.62        24.35 o
  -9   2  14       1472.25       1474.88        33.09 o
  -8   2  14       1303.41       1205.99        46.70 o
  -7   2  14       1810.98       1819.34        35.43 o
  -6   2  14        943.11        960.14        21.30 o
  -5   2  14        781.40        774.18        17.85 o
  -4   2  14       2919.87       2857.86        36.59 o
  -3   2  14       1697.23       1668.62        23.58 o
  -2   2  14        227.67        221.41         6.52 o
  -1   2  14        341.68        329.61         7.19 o
   0   2  14        294.88        277.75         7.78 o
   1   2  14        581.71        553.12        11.60 o
   2   2  14        863.40        863.71        20.94 o
   3   2  14        371.51        342.12        12.05 o
   4   2  14        153.30        163.41        10.49 o
   5   2  14         18.31         37.10         7.59 o
   6   2  14         95.86        115.53        11.15 o
   7   2  14        101.10         89.71         9.88 o
 -10   3  14        891.68        871.07        22.51 o
  -9   3  14       1083.01       1074.47        25.76 o
  -8   3  14       1722.43       1702.76        33.93 o
  -7   3  14       2085.10       2119.98        38.37 o
  -6   3  14       4128.10       4165.79        65.08 o
  -5   3  14       1881.37       1966.52        35.89 o
  -4   3  14       2793.80       2894.81        38.33 o
  -3   3  14       4024.16       3938.86        47.64 o
  -2   3  14       4579.32       4691.13        55.36 o
  -1   3  14       3652.85       3695.54        40.42 o
   0   3  14       8712.46       8699.32        89.06 o
   1   3  14       5400.50       5607.44        67.90 o
   2   3  14       4497.74       4640.63        78.95 o
   3   3  14       2558.87       2758.07        48.32 o
   4   3  14       3887.43       3970.88        68.15 o
   5   3  14       2013.95       2155.53        43.32 o
   6   3  14       3075.27       3226.75        64.90 o
   7   3  14       1958.26       2048.37        48.78 o
 -10   4  14         19.91         13.19        10.74 o
  -9   4  14        133.11        114.15         9.40 o
  -8   4  14         86.24         87.55        13.11 o
  -7   4  14         73.60         76.37        13.66 o
  -6   4  14         97.33         88.57         7.74 o
  -5   4  14        183.82        168.62         6.82 o
  -4   4  14        398.58        396.13        10.57 o
  -3   4  14        110.68         96.35         6.19 o
  -2   4  14         10.31          7.86         4.05 o
  -1   4  14         19.22         18.93         5.06 o
   0   4  14         59.82         61.74         4.25 o
   1   4  14          0.99          8.43         3.97 o
   2   4  14          1.05         10.30         3.82 o
   3   4  14         41.03         43.53         6.59 o
   4   4  14          1.48         -1.77         5.11 o
   5   4  14         23.73         29.18         7.16 o
   6   4  14          0.67         -3.66         6.70 o
   7   4  14          0.83         -7.46         7.46 o
 -10   5  14        604.59        576.04        23.52 o
  -9   5  14        658.60        647.86        25.34 o
  -8   5  14        828.92        805.38        46.26 o
  -7   5  14       1258.15       1237.67        27.54 o
  -6   5  14       1761.72       1799.62        34.76 o
  -5   5  14        570.10        589.99        12.98 o
  -4   5  14        716.32        704.85        14.64 o
  -3   5  14       1581.57       1600.36        25.54 o
  -2   5  14       2755.35       2753.43        37.79 o
  -1   5  14       3760.67       3826.23        50.45 o
   0   5  14       6359.57       6517.84       116.87 o
   1   5  14       3091.72       3152.27        45.03 o
   2   5  14       2168.46       2171.92        33.43 o
   3   5  14       2264.13       2323.04        53.30 o
   4   5  14       2387.73       2473.27        49.69 o
   5   5  14       1572.62       1661.08        36.31 o
   6   5  14       2030.10       2040.33        46.20 o
   7   5  14       1256.43       1328.13        37.92 o
  -9   6  14       1615.18       1629.03        44.64 o
  -8   6  14        961.70       1014.67        31.73 o
  -7   6  14       1481.10       1485.85        32.08 o
  -6   6  14       1097.01       1079.50        19.89 o
  -5   6  14        915.77        922.82        16.98 o
  -4   6  14       3065.79       3019.25        43.25 o
  -3   6  14       3186.26       3169.35        48.39 o
  -2   6  14       1548.54       1478.93        23.76 o
  -1   6  14        883.92        850.03        13.94 o
   0   6  14        413.36        398.14        11.11 o
   1   6  14        727.02        714.10        17.12 o
   2   6  14        765.82        749.55        17.00 o
   3   6  14        800.38        766.53        17.69 o
   4   6  14        591.07        587.65        19.79 o
   5   6  14          2.91          8.66         6.23 o
   6   6  14         33.85         30.61         7.53 o
  -9   7  14          0.17          6.51         7.30 o
  -8   7  14          4.26          0.72         6.94 o
  -7   7  14         27.08         26.56         8.43 o
  -6   7  14          0.22         -2.29         4.95 o
  -5   7  14          0.23         -3.91         3.91 o
  -4   7  14          5.49          7.20         4.47 o
  -3   7  14        304.42        294.12         9.73 o
  -2   7  14        449.71        449.60        11.65 o
  -1   7  14        139.29        130.03         6.21 o
   0   7  14          8.25          3.00         4.26 o
   1   7  14         11.65          7.77         4.28 o
   2   7  14          1.96         -1.96         4.11 o
   3   7  14         69.54         66.28         6.74 o
   4   7  14          1.82         -2.69         5.73 o
   5   7  14          0.81         -0.91         5.39 o
   6   7  14          7.09         -2.08         7.33 o
  -8   8  14       1856.76       1934.54        51.76 o
  -7   8  14       2405.59       2481.10        60.58 o
  -6   8  14       1600.59       1578.62        47.30 o
  -5   8  14       1308.87       1334.28        30.25 o
  -4   8  14       2015.35       1967.60        36.89 o
  -3   8  14       1034.02       1001.38        19.39 o
  -2   8  14        551.22        554.39        13.58 o
  -1   8  14       1083.84       1121.26        21.07 o
   0   8  14       1204.26       1190.40        22.03 o
   1   8  14       1312.27       1310.30        25.94 o
   2   8  14       1153.62       1135.12        23.25 o
   3   8  14        524.57        497.27        15.09 o
   4   8  14        327.35        323.55        14.50 o
   5   8  14        167.10        180.03        13.71 o
  -7   9  14        732.99        781.02        28.88 o
  -6   9  14       1705.44       1685.11        36.38 o
  -5   9  14       1415.24       1384.01        30.80 o
  -4   9  14       1193.13       1142.84        25.55 o
  -3   9  14        738.68        741.68        19.45 o
  -2   9  14       1225.48       1234.86        22.64 o
  -1   9  14       1128.09       1095.80        20.15 o
   0   9  14       2127.81       2170.15        36.32 o
   1   9  14       1640.43       1643.53        31.58 o
   2   9  14       1359.71       1329.83        28.15 o
   3   9  14        733.67        746.12        25.21 o
   4   9  14       1353.06       1323.73        40.51 o
  -6  10  14        273.11        268.05        13.46 o
  -5  10  14        115.14        115.42         9.85 o
  -4  10  14         18.69         16.11         6.21 o
  -3  10  14         69.31         68.12         7.48 o
  -2  10  14        303.10        310.22        15.10 o
  -1  10  14        343.03        328.02        15.86 o
   0  10  14        368.47        379.28        18.38 o
   1  10  14        282.01        271.36        13.44 o
   2  10  14        271.73        225.16        13.06 o
   3  10  14        222.90        222.24        15.73 o
  -5  11  14       1202.06       1232.01        30.77 o
  -4  11  14       1577.35       1530.85        85.66 o
  -3  11  14       1861.09       1897.63        82.61 o
  -2  11  14       2061.19       2037.07        43.54 o
  -1  11  14       1536.29       1644.48        82.07 o
   0  11  14       1954.47       2109.87        68.19 o
   1  11  14       2007.08       2103.60        73.81 o
   2  11  14       1993.67       2016.24        67.76 o
  -3  12  14        139.43        123.45        11.81 o
  -2  12  14        111.63        100.78        14.83 o
  -1  12  14        237.56        225.36        39.81 o
   0  12  14         90.64         95.69        24.22 o
 -10   1  15        788.90        771.63        23.80 o
  -9   1  15        810.93        817.26        22.45 o
  -8   1  15        666.65        723.33        23.06 o
  -7   1  15        673.75        732.05        20.48 o
  -6   1  15       2675.69       2804.87        50.18 o
  -5   1  15       4524.02       4558.64        71.75 o
  -4   1  15       6218.15       6285.02        94.01 o
  -3   1  15       4934.59       5071.80        60.74 o
  -2   1  15       2691.35       2693.60        33.38 o
  -1   1  15       1823.70       1850.43        21.84 o
   0   1  15       4170.57       4061.37        44.99 o
   1   1  15       3653.98       3673.81        68.75 o
   2   1  15       3702.55       3731.17        90.13 o
   3   1  15       2276.27       2375.48        44.85 o
   4   1  15       3408.54       3534.57        66.32 o
   5   1  15       2482.30       2697.20        58.41 o
   6   1  15       1890.11       1976.11        47.03 o
   7   1  15       1005.19       1102.26        36.42 o
 -10   2  15        592.39        589.79        19.80 o
  -9   2  15        962.24        972.88        26.54 o
  -8   2  15       1143.28       1131.06        27.30 o
  -7   2  15       1605.21       1618.30        34.94 o
  -6   2  15        370.85        410.74        13.32 o
  -5   2  15        897.22        887.74        20.61 o
  -4   2  15       2368.57       2376.62        42.88 o
  -3   2  15       1941.05       1896.51        27.29 o
  -2   2  15       1657.87       1633.61        23.64 o
  -1   2  15       1468.23       1393.47        18.07 o
   0   2  15         62.02         58.66         5.98 o
   1   2  15        682.49        651.93        12.98 o
   2   2  15        829.49        808.66        20.97 o
   3   2  15        867.15        812.82        21.77 o
   4   2  15        360.00        400.70        15.34 o
   5   2  15         94.38        111.27        10.23 o
   6   2  15         34.78         47.58         8.70 o
   7   2  15        110.84        122.67        11.50 o
 -10   3  15         61.03         77.98        10.16 o
  -9   3  15         23.59         19.01         6.54 o
  -8   3  15        112.03         92.96         9.10 o
  -7   3  15        167.23        144.98        10.56 o
  -6   3  15        160.76        152.90         9.54 o
  -5   3  15        199.37        189.97         9.94 o
  -4   3  15        103.13         89.13         6.04 o
  -3   3  15         34.39         36.85         5.56 o
  -2   3  15        141.38        124.48         6.87 o
  -1   3  15        496.30        464.35         9.85 o
   0   3  15        464.79        425.86         9.35 o
   1   3  15        233.66        203.32         8.46 o
   2   3  15        197.88        173.62         9.49 o
   3   3  15        171.44        149.37        10.48 o
   4   3  15        236.89        223.43        12.04 o
   5   3  15        330.12        302.52        13.81 o
   6   3  15        249.99        237.17        20.57 o
   7   3  15        135.25        122.98        13.23 o
  -9   4  15       1504.14       1534.49        36.31 o
  -8   4  15       1533.90       1567.66        34.15 o
  -7   4  15       2654.71       2662.54        50.51 o
  -6   4  15        833.87        857.59        21.24 o
  -5   4  15        531.02        546.93        15.39 o
  -4   4  15       2095.36       2201.29        33.54 o
  -3   4  15       3810.32       3855.40        65.30 o
  -2   4  15       4692.23       4688.40        61.68 o
  -1   4  15       3720.89       3563.93        40.88 o
   0   4  15        481.58        485.78        11.16 o
   1   4  15        451.95        455.17        11.98 o
   2   4  15        274.64        284.08        13.40 o
   3   4  15       1176.58       1142.38        34.32 o
   4   4  15        904.71        889.47        23.55 o
   5   4  15         72.96         73.04         8.34 o
   6   4  15         34.09         44.67         8.34 o
  -9   5  15        360.26        338.68        19.56 o
  -8   5  15        258.90        240.79        12.35 o
  -7   5  15        388.10        403.64        15.23 o
  -6   5  15        860.50        843.26        23.66 o
  -5   5  15        929.54        943.31        20.14 o
  -4   5  15       2014.80       1992.16        36.16 o
  -3   5  15       1405.91       1353.62        25.33 o
  -2   5  15        276.84        256.81         9.20 o
  -1   5  15        545.69        550.61        13.09 o
   0   5  15       2682.50       2630.69        39.56 o
   1   5  15       1802.49       1733.88        28.29 o
   2   5  15       1947.62       1924.45        32.63 o
   3   5  15        937.91        932.40        26.40 o
   4   5  15        483.48        460.74        16.75 o
   5   5  15        371.05        383.29        19.04 o
   6   5  15        873.18        873.68        30.42 o
  -9   6  15        286.79        292.16        18.92 o
  -8   6  15        441.23        427.94        21.82 o
  -7   6  15        729.18        718.58        21.29 o
  -6   6  15        784.43        806.10        21.70 o
  -5   6  15        441.03        448.40        12.76 o
  -4   6  15        229.32        229.04         9.29 o
  -3   6  15        186.22        161.65         7.96 o
  -2   6  15        588.61        585.32        15.30 o
  -1   6  15        889.35        835.55        17.05 o
   0   6  15        465.17        470.57        12.07 o
   1   6  15        108.91        100.79         6.93 o
   2   6  15          1.63          2.95         4.23 o
   3   6  15         10.16         11.41         6.04 o
   4   6  15        113.46        105.94        10.83 o
   5   6  15         73.81         90.91         9.29 o
   6   6  15         59.73         55.27         8.63 o
  -8   7  15        809.39        838.36        30.38 o
  -7   7  15       1613.75       1696.93        44.75 o
  -6   7  15       2634.37       2665.99        62.71 o
  -5   7  15       2209.44       2272.95        37.28 o
  -4   7  15       3033.10       3093.50        48.25 o
  -3   7  15       2904.44       2837.67        43.24 o
  -2   7  15       1904.80       1902.93        37.41 o
  -1   7  15       2480.96       2509.98        37.85 o
   0   7  15       4094.44       4272.10        65.04 o
   1   7  15       2766.08       2881.34        52.66 o
   2   7  15       2960.24       3064.37        50.17 o
   3   7  15       2096.72       2179.84        45.62 o
   4   7  15       2179.47       2186.58        46.56 o
   5   7  15       1880.74       1970.09        44.49 o
  -8   8  15        116.16        113.12        16.74 o
  -7   8  15        224.54        213.72        15.07 o
  -6   8  15          1.93          2.21         7.50 o
  -5   8  15         27.91         30.02         6.99 o
  -4   8  15        438.50        427.42        14.39 o
  -3   8  15        250.41        229.15         9.24 o
  -2   8  15         25.10         36.35         5.37 o
  -1   8  15        120.19        116.43         8.55 o
   0   8  15          0.84         -1.12         4.50 o
   1   8  15         47.38         50.13         6.35 o
   2   8  15         84.13         83.66         7.56 o
   3   8  15        110.98         91.46         9.08 o
   4   8  15         18.96         32.74         8.61 o
  -7   9  15        277.07        277.41        16.66 o
  -6   9  15        682.51        694.03        27.34 o
  -5   9  15        835.87        839.84        25.09 o
  -4   9  15        817.06        816.92        23.74 o
  -3   9  15       1018.91       1025.79        24.97 o
  -2   9  15        995.59        963.72        22.98 o
  -1   9  15        981.66       1030.75        25.14 o
   0   9  15        957.04       1004.85        28.38 o
   1   9  15        665.39        668.59        19.18 o
   2   9  15        705.12        731.38        23.45 o
   3   9  15       1096.82       1119.17        36.10 o
   4   9  15       1498.41       1529.12        50.18 o
  -6  10  15        899.71       1006.93        49.14 o
  -5  10  15       1345.77       1341.76        34.69 o
  -4  10  15       1505.96       1476.41        35.19 o
  -3  10  15        441.33        430.45        15.52 o
  -2  10  15        452.41        477.42        20.95 o
  -1  10  15        992.25        997.27        33.76 o
   0  10  15        329.22        341.57        16.08 o
   1  10  15        514.62        513.88        26.93 o
   2  10  15        408.12        383.32        17.76 o
  -4  11  15          9.92          3.18         7.27 o
  -3  11  15         29.27         23.40         8.96 o
  -2  11  15          4.52         -1.35         8.76 o
  -1  11  15          0.35          0.96         8.33 o
   0  11  15         53.08         56.53        12.54 o
   1  11  15         41.79         44.39        15.57 o
 -10   0  16       1256.46       1256.70        42.90 o
  -9   0  16       1207.52       1289.50        42.46 o
  -8   0  16       1743.61       1872.76        59.90 o
  -7   0  16       2678.94       2783.71        91.24 o
  -6   0  16       1689.16       1821.98        64.20 o
  -5   0  16       4144.38       4106.68        99.78 o
  -4   0  16       3430.13       3465.96        84.15 o
  -3   0  16        870.53        872.72        27.38 o
  -2   0  16       1816.36       1810.36        54.20 o
  -1   0  16       1968.06       1867.63        32.39 o
   0   0  16        108.06        114.57         6.42 o
   1   0  16        782.05        726.80        25.78 o
   2   0  16        333.78        330.82        26.90 o
   3   0  16        735.03        697.69        36.52 o
   4   0  16        470.26        449.08        23.14 o
   5   0  16        375.27        376.32        39.05 o
   6   0  16         60.30         67.83        27.19 o
  -9   1  16        206.49        200.66        12.06 o
  -8   1  16        253.61        231.11        12.31 o
  -7   1  16        167.98        166.63        10.71 o
  -6   1  16        123.53        104.30         9.61 o
  -5   1  16         78.98         73.09         7.61 o
  -4   1  16        648.55        647.18        19.58 o
  -3   1  16       1556.00       1483.26        29.20 o
  -2   1  16        693.77        659.67        12.92 o
  -1   1  16        445.27        408.51         8.77 o
   0   1  16        495.36        443.09         8.63 o
   1   1  16        658.73        656.64        20.45 o
   2   1  16       1002.79        956.14        22.17 o
   3   1  16       1049.71       1053.40        27.12 o
   4   1  16       1029.06       1000.37        32.74 o
   5   1  16        620.75        631.23        23.37 o
   6   1  16        344.10        349.78        18.16 o
  -9   2  16        536.02        564.57        18.56 o
  -8   2  16        805.63        815.78        23.82 o
  -7   2  16       1294.64       1271.49        31.23 o
  -6   2  16        482.16        479.63        15.17 o
  -5   2  16        696.72        710.34        19.58 o
  -4   2  16        903.03        904.35        20.64 o
  -3   2  16        410.29        392.79        12.26 o
  -2   2  16        659.64        639.09        12.71 o
  -1   2  16        652.04        603.62        10.88 o
   0   2  16         32.45         33.92         4.52 o
   1   2  16        166.45        158.54         9.47 o
   2   2  16        146.08        127.93         8.74 o
   3   2  16        355.57        349.93        14.77 o
   4   2  16        185.19        183.97        11.53 o
   5   2  16         86.61         91.79        11.54 o
   6   2  16         49.08         58.20         9.08 o
  -9   3  16       1186.12       1170.76        30.11 o
  -8   3  16       1409.16       1423.71        32.40 o
  -7   3  16       1631.04       1661.81        37.87 o
  -6   3  16       1750.22       1819.08        39.20 o
  -5   3  16       1896.27       1985.72        37.87 o
  -4   3  16       4197.49       4369.70        96.86 o
  -3   3  16       4260.71       4312.06        58.00 o
  -2   3  16       1639.84       1675.57        25.51 o
  -1   3  16       2440.78       2374.76        43.04 o
   0   3  16       3478.99       3447.60        59.85 o
   1   3  16       3785.78       3804.27        60.67 o
   2   3  16       4860.57       4864.60        98.78 o
   3   3  16       3655.96       3763.35        87.39 o
   4   3  16       2249.48       2370.31        49.51 o
   5   3  16       1831.86       2014.60        46.62 o
   6   3  16       1876.13       1941.94        52.45 o
  -9   4  16         61.78         61.51         8.14 o
  -8   4  16         86.01         83.04         9.01 o
  -7   4  16        177.97        169.87        11.75 o
  -6   4  16         25.93         27.05         6.37 o
  -5   4  16          0.53         -1.88         7.12 o
  -4   4  16          0.95         -1.24         3.90 o
  -3   4  16         26.63         20.26         5.72 o
  -2   4  16        135.18        115.01         7.94 o
  -1   4  16         28.51         22.26         4.71 o
   0   4  16         88.77         80.32         6.27 o
   1   4  16          9.02         13.07         4.24 o
   2   4  16         29.22         37.52         8.06 o
   3   4  16         45.57         44.74         7.47 o
   4   4  16         21.45         21.35         6.68 o
   5   4  16          0.04         -2.34         5.68 o
   6   4  16          0.40          3.40         6.84 o
  -9   5  16        644.48        636.73        32.59 o
  -8   5  16        869.13        870.48        29.81 o
  -7   5  16       1019.40       1024.45        27.81 o
  -6   5  16        982.97       1007.28        24.85 o
  -5   5  16       1359.37       1428.81        31.73 o
  -4   5  16       2605.16       2673.25        43.98 o
  -3   5  16       1855.35       1873.05        34.86 o
  -2   5  16        606.18        630.50        13.61 o
  -1   5  16       1515.51       1515.53        25.90 o
   0   5  16       3187.43       3097.19        77.91 o
   1   5  16       3717.89       3716.41        61.95 o
   2   5  16       3987.93       4062.69       104.64 o
   3   5  16       2085.51       2123.75        56.75 o
   4   5  16        925.96        977.66        27.56 o
   5   5  16       1143.73       1240.45        34.72 o
  -8   6  16       1175.46       1224.44        37.74 o
  -7   6  16       1753.23       1728.37       100.91 o
  -6   6  16        617.32        637.85        22.67 o
  -5   6  16        672.52        669.88        18.49 o
  -4   6  16       1005.87       1029.57        20.48 o
  -3   6  16        996.82       1001.95        32.29 o
  -2   6  16       1507.16       1423.76        26.04 o
  -1   6  16       1654.60       1573.69        26.34 o
   0   6  16        417.43        430.85        14.85 o
   1   6  16        328.23        327.55        11.57 o
   2   6  16         39.73         65.08         7.98 o
   3   6  16        446.24        417.30        15.39 o
   4   6  16        165.13        157.31        12.80 o
   5   6  16         41.73         49.67         8.92 o
  -7   7  16         41.19         53.11        12.23 o
  -6   7  16        104.35         82.55        10.76 o
  -5   7  16         56.54         60.85         6.82 o
  -4   7  16          5.55          2.92         4.44 o
  -3   7  16         13.80         10.40         4.85 o
  -2   7  16         56.37         60.18         5.93 o
  -1   7  16         33.28         32.94         7.10 o
   0   7  16         59.23         61.38        10.12 o
   1   7  16          4.06         -3.15         4.76 o
   2   7  16          3.49         -8.15         8.15 o
   3   7  16          2.30         -2.11         6.16 o
   4   7  16          0.67         -1.67         5.92 o
  -7   8  16       1318.23       1425.43        47.56 o
  -6   8  16       1245.25       1283.04        37.44 o
  -5   8  16       1575.88       1580.65        43.65 o
  -4   8  16       1046.15       1059.48        25.75 o
  -3   8  16        397.98        402.63        12.93 o
  -2   8  16        601.71        599.07        20.21 o
  -1   8  16        702.13        707.88        21.20 o
   0   8  16        331.00        335.32        13.31 o
   1   8  16        533.99        516.85        16.64 o
   2   8  16        327.00        313.34        17.26 o
   3   8  16        325.42        317.08        14.33 o
  -6   9  16        593.05        533.04        23.62 o
  -5   9  16        869.63        892.43        26.18 o
  -4   9  16       1305.71       1303.72        32.97 o
  -3   9  16       1569.51       1556.37        36.07 o
  -2   9  16       1096.22       1115.65        36.64 o
  -1   9  16        911.97        921.24        25.80 o
   0   9  16        773.92        819.30        24.46 o
   1   9  16        780.68        764.52        21.96 o
   2   9  16        927.72        950.69        40.30 o
  -4  10  16        377.01        361.73        15.71 o
  -3  10  16        140.69        135.61        12.16 o
  -2  10  16         10.85          1.09         6.95 o
  -1  10  16          8.07         -1.89         6.60 o
   0  10  16        146.95        147.80        16.53 o
   1  10  16        164.17        155.50        18.51 o
  -9   1  17       1015.75        960.38        27.31 o
  -8   1  17       1957.18       2058.72        44.70 o
  -7   1  17       1861.79       1932.74        43.33 o
  -6   1  17       1485.06       1608.34        35.64 o
  -5   1  17       1311.00       1385.84        38.83 o
  -4   1  17       2939.98       3061.92        52.82 o
  -3   1  17       5753.51       5793.77        89.59 o
  -2   1  17       5216.06       5070.86        64.08 o
  -1   1  17       4628.69       4598.44        52.09 o
   0   1  17       2347.86       2351.19        53.27 o
   1   1  17       1804.21       1836.61        38.17 o
   2   1  17       1753.44       1805.84        52.85 o
   3   1  17       2340.96       2390.97        60.29 o
   4   1  17       2553.57       2734.37        58.40 o
   5   1  17       2098.72       2232.51        76.31 o
  -9   2  17        554.95        576.14        19.19 o
  -8   2  17        804.27        837.33        25.53 o
  -7   2  17       1207.34       1253.36        33.29 o
  -6   2  17       1094.27       1102.05        28.89 o
  -5   2  17       1259.59       1229.53        28.03 o
  -4   2  17        382.89        401.04        14.82 o
  -3   2  17        345.44        338.48        13.48 o
  -2   2  17       1768.22       1747.95        27.41 o
  -1   2  17       1639.64       1566.92        24.41 o
   0   2  17        650.35        623.96        13.69 o
   1   2  17        478.90        484.64        15.51 o
   2   2  17         22.39         16.30         5.72 o
   3   2  17        178.94        186.08        12.14 o
   4   2  17        147.07        128.51        12.19 o
   5   2  17         30.36         28.03         7.41 o
  -9   3  17         48.89         48.64        14.08 o
  -8   3  17         77.04         74.42         8.89 o
  -7   3  17         40.28         42.96         8.37 o
  -6   3  17        151.02        142.63        10.06 o
  -5   3  17        369.59        342.19        14.54 o
  -4   3  17        245.82        207.46        11.08 o
  -3   3  17         76.89         70.26         5.94 o
  -2   3  17         83.30         83.69         5.73 o
  -1   3  17        198.10        176.42         8.23 o
   0   3  17        369.44        321.88        10.07 o
   1   3  17        540.10        500.72        16.03 o
   2   3  17        372.00        333.07        14.18 o
   3   3  17        114.98        104.68         9.37 o
   4   3  17        107.08         95.37         9.67 o
   5   3  17        154.75        163.52        12.42 o
  -8   4  17       1220.05       1236.35        31.65 o
  -7   4  17       1480.08       1486.75        38.65 o
  -6   4  17       1020.27       1044.64        25.75 o
  -5   4  17       1348.36       1399.97        32.03 o
  -4   4  17        852.75        905.47        27.93 o
  -3   4  17        504.68        493.52        13.62 o
  -2   4  17       1357.25       1285.75        23.08 o
  -1   4  17       1862.57       1798.57        33.66 o
   0   4  17       1533.62       1479.45        29.01 o
   1   4  17        986.82        974.83        28.34 o
   2   4  17        132.14        146.77         9.84 o
   3   4  17        255.67        263.30        14.16 o
   4   4  17         16.40         19.70         7.03 o
   5   4  17          0.66          3.07         6.03 o
  -8   5  17        755.00        715.28        30.46 o
  -7   5  17        868.97        829.06        25.91 o
  -6   5  17        513.09        527.75        18.46 o
  -5   5  17        633.05        624.74        19.60 o
  -4   5  17       1521.52       1519.76        35.78 o
  -3   5  17       1516.72       1461.13        27.08 o
  -2   5  17        889.74        866.08        18.01 o
  -1   5  17       1399.39       1365.95        28.92 o
   0   5  17        710.24        690.66        17.93 o
   1   5  17        799.69        796.31        22.93 o
   2   5  17       1232.70       1177.53        29.90 o
   3   5  17        916.78        862.26        25.87 o
   4   5  17        504.24        527.95        19.53 o
  -7   6  17        194.98        199.18        18.10 o
  -6   6  17        208.17        190.82        11.25 o
  -5   6  17        212.99        215.01        12.54 o
  -4   6  17        153.33        154.07         8.66 o
  -3   6  17         98.19         97.50         6.94 o
  -2   6  17         87.11         80.38         6.63 o
  -1   6  17         57.12         46.88         6.65 o
   0   6  17        116.88        104.67         9.06 o
   1   6  17        166.28        153.31        16.50 o
   2   6  17         92.80         80.86         8.65 o
   3   6  17         63.07         83.45        10.21 o
   4   6  17          9.49          5.58         6.37 o
  -7   7  17       1247.59        895.12       443.81 o
  -6   7  17       1391.93       1466.65        51.52 o
  -5   7  17       2008.28       2067.46        65.45 o
  -4   7  17       3225.40       3275.68        56.20 o
  -3   7  17       3103.49       3274.60        61.10 o
  -2   7  17       2377.09       2522.40        50.84 o
  -1   7  17       2954.96       3011.85        57.50 o
   0   7  17       2032.27       2101.68        50.77 o
   1   7  17       2099.04       2146.92        57.07 o
   2   7  17       2374.08       2444.19        70.61 o
   3   7  17       2094.98       2131.74        59.44 o
  -6   8  17         81.00         78.54        10.97 o
  -5   8  17        188.08        199.67        15.42 o
  -4   8  17         77.66         66.76         9.44 o
  -3   8  17          2.58          1.92         6.13 o
  -2   8  17        157.01        158.75        11.85 o
  -1   8  17        272.67        239.37        12.63 o
   0   8  17         76.40         76.87         8.03 o
   1   8  17         73.55         71.03         9.90 o
   2   8  17          1.34          7.40         6.88 o
  -4   9  17        905.62        916.81        25.56 o
  -3   9  17       1302.65       1332.08        39.38 o
  -2   9  17       1152.36       1233.70        46.01 o
  -1   9  17       1121.19       1165.82        37.63 o
   0   9  17       1095.99       1115.46        28.59 o
   1   9  17        938.91       1006.79        50.47 o
  -8   0  18       1157.48       1203.85        48.84 o
  -7   0  18        851.95        972.67        41.12 o
  -6   0  18        907.39        941.99        48.57 o
  -5   0  18       1699.46       1683.35        52.82 o
  -4   0  18        719.83        695.01        29.71 o
  -3   0  18        650.45        650.52        27.64 o
  -2   0  18       1333.48       1256.50        39.89 o
  -1   0  18        353.41        352.25        13.42 o
   0   0  18        226.57        206.88        14.63 o
   1   0  18        206.50        184.39        13.42 o
   2   0  18          9.56         19.24         8.82 o
   3   0  18         63.69         69.66        13.79 o
   4   0  18        124.71        134.65        17.17 o
  -8   1  18        284.46        280.30        15.27 o
  -7   1  18        415.09        410.97        17.45 o
  -6   1  18        377.44        366.99        16.72 o
  -5   1  18        222.21        229.14        18.22 o
  -4   1  18        546.22        554.10        17.32 o
  -3   1  18        960.89        866.05        20.49 o
  -2   1  18       1120.53       1066.26        22.94 o
  -1   1  18       1479.36       1400.21        28.39 o
   0   1  18        965.42        945.35        22.78 o
   1   1  18        724.89        694.44        18.65 o
   2   1  18        649.09        640.47        19.86 o
   3   1  18        771.37        772.64        23.14 o
   4   1  18        591.87        603.93        23.41 o
  -8   2  18        398.98        419.10        18.72 o
  -7   2  18        232.75        257.35        13.52 o
  -6   2  18        250.54        234.61        13.34 o
  -5   2  18        679.22        683.37        20.53 o
  -4   2  18        287.94        266.04        11.23 o
  -3   2  18         60.63         62.95         7.53 o
  -2   2  18        189.41        174.19         8.54 o
  -1   2  18        163.02        141.22        11.15 o
   0   2  18        194.26        203.81        10.66 o
   1   2  18        168.32        161.10        10.11 o
   2   2  18         39.04         44.46         7.37 o
   3   2  18         31.77         37.32         8.35 o
   4   2  18         15.67          9.76         7.06 o
  -8   3  18       2356.34       2493.36        56.89 o
  -7   3  18       2251.23       2288.65        49.42 o
  -6   3  18       1927.54       2021.49        44.46 o
  -5   3  18       2091.65       2133.80        44.48 o
  -4   3  18       3407.49       3466.36        64.21 o
  -3   3  18       3392.33       3421.47        59.89 o
  -2   3  18       3114.52       3173.06        45.34 o
  -1   3  18       4066.70       4155.35        67.83 o
   0   3  18       2897.56       3045.69        97.46 o
   1   3  18       3199.31       3276.26       111.90 o
   2   3  18       3399.73       3483.97        70.67 o
   3   3  18       2918.72       2987.18        97.39 o
   4   3  18       2152.52       2273.86        54.51 o
  -7   4  18         11.55         -0.31         5.98 o
  -6   4  18          8.16          6.41         6.05 o
  -5   4  18          3.49          3.32         5.24 o
  -4   4  18          7.20         27.90        14.91 o
  -3   4  18         11.62         13.95         5.16 o
  -2   4  18          0.16          1.19         3.79 o
  -1   4  18          0.06         -1.08         4.42 o
   0   4  18         22.28         30.92         7.33 o
   1   4  18          7.84          9.16         7.01 o
   2   4  18          1.83          0.12         5.22 o
   3   4  18         44.39         49.11         8.18 o
   4   4  18          9.46         11.12         7.26 o
  -7   5  18       1285.17       1292.35        40.75 o
  -6   5  18       1168.45       1236.16        31.56 o
  -5   5  18       1377.57       1402.43        34.94 o
  -4   5  18       2011.28       2023.02        44.10 o
  -3   5  18       2026.69       2013.35        39.46 o
  -2   5  18       1971.01       2040.27        39.00 o
  -1   5  18       1950.09       1974.54        39.18 o
   0   5  18       1169.00       1301.53        39.03 o
   1   5  18       1636.03       1722.34        47.43 o
   2   5  18       2483.05       2492.79        64.73 o
   3   5  18       2074.01       2064.47        48.70 o
  -6   6  18        586.22        631.54        26.37 o
  -5   6  18        866.19        882.92        26.92 o
  -4   6  18        439.70        427.41        16.10 o
  -3   6  18        119.82        119.74         8.45 o
  -2   6  18        155.77        152.26        10.17 o
  -1   6  18        184.93        198.43        11.74 o
   0   6  18        380.24        356.40        17.78 o
   1   6  18        287.99        301.94        18.05 o
   2   6  18        143.36        132.44        12.84 o
  -5   7  18          0.43         -5.64         6.93 o
  -4   7  18         30.00         33.45         7.76 o
  -3   7  18         26.45         26.84         7.04 o
  -2   7  18         14.01          1.49         5.66 o
  -1   7  18         79.19         53.86         8.92 o
   0   7  18         30.55         31.86         8.41 o
   1   7  18         22.45         10.10         7.60 o
   2   7  18          2.28         -3.43         6.50 o
  -4   8  18        560.21        567.06        29.03 o
  -3   8  18        384.55        407.88        21.07 o
  -2   8  18        381.97        386.58        19.97 o
  -1   8  18        190.11        183.43        12.98 o
   0   8  18        153.97        157.66        14.48 o
  -7   1  19       1703.38       1746.20        42.85 o
  -6   1  19       2305.87       2380.73        53.07 o
  -5   1  19       1629.91       1729.04        38.30 o
  -4   1  19       1636.03       1743.45        37.08 o
  -3   1  19       1914.73       1925.59        40.18 o
  -2   1  19       2432.57       2386.31        43.22 o
  -1   1  19       3536.07       3507.33        96.31 o
   0   1  19       3197.25       3306.91        78.74 o
   1   1  19       2357.56       2394.60        52.37 o
   2   1  19       1904.61       1968.63        59.56 o
   3   1  19       1814.02       1891.73        59.05 o
  -7   2  19        298.74        347.80        19.22 o
  -6   2  19        354.95        351.22        15.56 o
  -5   2  19        379.97        368.42        15.31 o
  -4   2  19        196.42        179.63        10.80 o
  -3   2  19        271.20        256.00        11.81 o
  -2   2  19        162.96        139.45        11.45 o
  -1   2  19         17.99         27.08         7.35 o
   0   2  19         37.35         46.78         9.65 o
   1   2  19          8.72         16.90         7.79 o
   2   2  19          5.73         13.16         6.11 o
   3   2  19         23.80         44.31         9.80 o
  -7   3  19         96.01         93.04        10.85 o
  -6   3  19        191.73        190.66        15.15 o
  -5   3  19        130.93        107.58        11.12 o
  -4   3  19         91.48         81.26         7.99 o
  -3   3  19        216.83        200.57        10.50 o
  -2   3  19        339.84        316.80        15.49 o
  -1   3  19        232.05        210.45        12.08 o
   0   3  19        152.46        140.72        20.72 o
   1   3  19        150.76        135.14        13.21 o
   2   3  19        143.55        127.37        12.87 o
   3   3  19        172.88        150.86        11.50 o
  -6   4  19        409.63        410.80        18.65 o
  -5   4  19        511.44        546.60        20.86 o
  -4   4  19        391.57        375.40        15.00 o
  -3   4  19        273.05        254.53        11.54 o
  -2   4  19         95.08         90.05        11.03 o
  -1   4  19         20.94         32.81         7.84 o
   0   4  19         59.74         58.66         9.17 o
   1   4  19        101.45         99.36        10.28 o
   2   4  19        261.15        264.06        17.15 o
  -6   5  19        779.29        769.88        25.50 o
  -5   5  19        905.96        858.36        26.63 o
  -4   5  19        811.93        756.70        23.66 o
  -3   5  19        531.94        520.60        22.94 o
  -2   5  19        768.52        786.21        26.84 o
  -1   5  19       1082.58       1096.00        34.10 o
   0   5  19        755.87        771.59        26.55 o
   1   5  19        866.96        899.71        29.48 o
   2   5  19        842.84        818.34        34.51 o
  -5   6  19         44.27         45.80         9.81 o
  -4   6  19         49.05         44.36         8.05 o
  -3   6  19         88.70         84.70        10.46 o
  -2   6  19         68.17         79.34        11.97 o
  -1   6  19         40.79         44.17         8.73 o
   0   6  19         31.14         29.45         7.91 o
   1   6  19         29.95         24.25         8.42 o
  -3   7  19       1975.51       2107.26        56.78 o
  -2   7  19       2514.79       2547.04        62.71 o
  -1   7  19       2606.10       2708.73        67.66 o
  -6   0  20        692.09        676.98        30.97 o
  -5   0  20        344.04        351.50        19.90 o
  -4   0  20         32.14         45.17         9.32 o
  -3   0  20        174.46        160.57        12.57 o
  -2   0  20        314.46        250.37        27.61 o
  -1   0  20        276.88        287.37        33.63 o
   0   0  20         88.05        100.48        24.57 o
   1   0  20          3.48         -5.63        12.73 o
   2   0  20         49.30         39.29        10.50 o
  -6   1  20        327.35        302.94        15.54 o
  -5   1  20        385.46        398.15        16.81 o
  -4   1  20        602.43        579.86        18.21 o
  -3   1  20        505.81        494.23        18.47 o
  -2   1  20        458.91        444.98        27.37 o
  -1   1  20        656.96        666.08        31.86 o
   0   1  20        543.05        561.55        29.15 o
   1   1  20        449.58        484.58        33.69 o
   2   1  20        508.10        534.21        23.55 o
  -6   2  20        148.56        167.78        12.74 o
  -5   2  20        151.65        147.17        11.54 o
  -4   2  20         43.95         56.57         7.39 o
  -3   2  20         63.19         52.04         8.92 o
  -2   2  20         76.44         83.49        25.61 o
  -1   2  20         51.86         61.52        12.36 o
   0   2  20         27.52         24.84        10.59 o
   1   2  20         27.24         17.34         8.05 o
   2   2  20         11.82         17.33         8.51 o
  -5   3  20       1984.50       2057.90        54.37 o
  -4   3  20       1970.69       1978.99        45.04 o
  -3   3  20       1816.97       1822.14        44.33 o
  -2   3  20       2118.16       2132.83        65.82 o
  -1   3  20       2529.52       2699.61        84.26 o
   0   3  20       1791.05       1965.80        63.13 o
   1   3  20       1660.92       1708.80        44.60 o
  -5   4  20          2.34          0.80         5.75 o
  -4   4  20          0.20          9.70         7.38 o
  -3   4  20          0.34         -1.49         6.02 o
  -2   4  20          0.63          6.26         9.78 o
  -1   4  20          2.10          0.06         7.57 o
   0   4  20          0.98          7.07         6.65 o
   1   4  20          0.62          4.46         7.89 o
  -4   5  20       1344.55       1376.70        42.33 o
  -3   5  20       1116.10       1192.92        37.06 o
  -2   5  20       1386.46       1466.81        52.29 o
  -1   5  20       1691.92       1739.29        63.50 o
  -4   1  21       1481.03       1483.76        40.33 o
  -3   1  21       1331.20       1411.11        54.72 o
  -2   1  21       1149.87       1250.09        49.56 o
  -1   1  21       1753.37       1855.78        65.29 o
  -3   2  21         23.58         34.94        11.87 o
  -2   2  21         15.73         14.82         9.39 o
  -1   2  21         36.68         27.77        11.82 o
                                                
